# Supplementary material for: trans-Diaqua­bis(ethyl­enediamine-κ2 N,N′)copper(II) bis[3-(3-pyrid­yl)propionate] dihydrate
Source: Acta Crystallogr Sect E Struct Rep Online. 2008 Mar 5;64(Pt 4):m509–10. doi: 10.1107/S1600536808005400 (PMC2960896; doi:10.1107/S1600536808005400)
Supplement: Supplementary file 1 [file e-64-0m509-sup1.cif]

##############################################################################
###                                                                        ###
###        Electronic paper (Acta Crystallographica Section E)             ###
###                                                                        ###
##############################################################################
#                                                                            #
# This CIF contains the data in a paper accepted for publication in Acta     #
# Crystallographica Section E. It conforms to the requirements of Notes      #
# for Authors for Section E, and has been peer reviewed under the auspices   #
# of the IUCr Commission on Journals.                                        #
#                                                                            #
# Full details of the Crystallographic Information File format               #
# are given in the paper "The Crystallographic Information File (CIF):       #
# a New Standard Archive File for Crystallography" by S. R. Hall, F. H.      #
# Allen and I. D. Brown [Acta Cryst. (1991), A47, 655-685].                  #
#                                                                            #
# The current version of the core CIF dictionary is obtainable from          #
# ftp://ftp.iucr.org/pub/cif_core.dic. The current version number is 2.4.    #
#                                                                            #
# Software is freely available for graphical display of the structure(s) in  #
# this CIF.  For information consult the CIF home page http://www.iucr.org/  #
# cif/home.html                                                              #
#                                                                            #
# This file may be used for bona fide research purposes within the           #
# scientific community so long as proper attribution is given to the journal # 
# article from which it was obtained.                                        #
#                                                                            #
##############################################################################
                                             
data_I
_audit_creation_method     SHELXL-97
_chemical_name_systematic
;
trans-Diaquabis(ethylenediamine-\k^2^N,N')copper(II)
bis[3-(3-pyridyl)propionate] dihydrate
;
_chemical_name_common     ?
_chemical_formula_moiety     'C4 H20 Cu N4 O2, 2(C8 H8 N O2), 2(H2 O)'
_chemical_formula_sum     'C20 H40 Cu N6 O8'
_chemical_formula_iupac     '[Cu (C2 H8 N2)2 (H2 O1)2] (C8 H8 N O2)2, 2H2 O'
_chemical_formula_weight     556.13
_chemical_melting_point     ?
_symmetry_cell_setting     triclinic
_symmetry_space_group_name_H-M     'P -1'
_symmetry_space_group_name_Hall     '-P 1'
loop_
    _symmetry_equiv_pos_as_xyz
    'x, y, z'
    '-x, -y, -z'
_cell_length_a     6.26200(10)
_cell_length_b     8.5660(2)
_cell_length_c     13.3550(4)
_cell_angle_alpha     75.2710(10)
_cell_angle_beta     83.8090(10)
_cell_angle_gamma     70.8630(10)
_cell_volume     654.30(3)
_cell_formula_units_Z     1
_cell_measurement_reflns_used     2489
_cell_measurement_theta_min     3.32
_cell_measurement_theta_max     21.37
_cell_measurement_temperature     153(2)
_exptl_crystal_description     prism
_exptl_crystal_colour     violet
_exptl_crystal_size_max     0.45
_exptl_crystal_size_mid     0.25
_exptl_crystal_size_min     0.20
_exptl_crystal_density_diffrn     1.411
_exptl_crystal_density_meas     ?
_exptl_crystal_density_method     'not measured'
_exptl_crystal_F_000     295
_exptl_absorpt_coefficient_mu     0.474
_exptl_absorpt_correction_type     numerical
_exptl_absorpt_process_details
                                  '(HABITUS; Herrendorf & B\"arnighausen, 1997)'
_exptl_absorpt_correction_T_min     0.808
_exptl_absorpt_correction_T_max     0.915
_exptl_special_details
;
;
_diffrn_ambient_temperature     153(2)
_diffrn_radiation_type     'Ag K\a'
_diffrn_radiation_wavelength     0.56085
_diffrn_radiation_source     'fine-focus sealed tube'
_diffrn_radiation_monochromator     graphite
_diffrn_measurement_device_type     'Bruker--Nonius KappaCCD'
_diffrn_measurement_method     '\w and \f'
_diffrn_detector_area_resol_mean     ?
_diffrn_reflns_number     15039
_diffrn_reflns_av_R_equivalents     0.0792
_diffrn_reflns_av_sigmaI/netI     0.0541
_diffrn_reflns_theta_min     3.32
_diffrn_reflns_theta_max     21.37
_diffrn_reflns_theta_full     21.37
_diffrn_measured_fraction_theta_max     0.993
_diffrn_measured_fraction_theta_full     0.993
_diffrn_reflns_limit_h_min     -8
_diffrn_reflns_limit_h_max     8
_diffrn_reflns_limit_k_min     -11
_diffrn_reflns_limit_k_max     11
_diffrn_reflns_limit_l_min     -17
_diffrn_reflns_limit_l_max     17
_diffrn_standards_number     0
_diffrn_standards_interval_count     0
_diffrn_standards_interval_time     0
_diffrn_standards_decay_%     0
_refine_special_details
;
 Refinement of F^2^ against ALL reflections.  The weighted R-factor wR and
 goodness of fit S are based on F^2^, conventional R-factors R are based
 on F, with F set to zero for negative F^2^. The threshold expression of
 F^2^ > 2sigma(F^2^) is used only for calculating R-factors(gt) etc. and is
 not relevant to the choice of reflections for refinement.  R-factors based
 on F^2^ are statistically about twice as large as those based on F, and R-
 factors based on ALL data will be even larger.
;
_reflns_number_total     2989
_reflns_number_gt     2644
_reflns_threshold_expression     I>2\s(I)
_refine_ls_structure_factor_coef     Fsqd
_refine_ls_matrix_type     full
_refine_ls_R_factor_all     0.0493
_refine_ls_R_factor_gt     0.0410
_refine_ls_wR_factor_gt     0.0838
_refine_ls_wR_factor_ref     0.0864
_refine_ls_goodness_of_fit_ref     1.069
_refine_ls_restrained_S_all     1.069
_refine_ls_number_reflns     2989
_refine_ls_number_parameters     160
_refine_ls_number_restraints     0
_refine_ls_hydrogen_treatment     constr
_refine_ls_weighting_scheme     calc
_refine_ls_weighting_details
         'calc w=1/[\s^2^(Fo^2^)+(0.0215P)^2^+0.3896P] where P=(Fo^2^+2Fc^2^)/3'
_atom_sites_solution_hydrogens     geom
_atom_sites_solution_primary     direct
_atom_sites_solution_secondary     difmap
_refine_ls_shift/su_max     0.000
_refine_ls_shift/su_mean     0.000
_refine_diff_density_max     0.380
_refine_diff_density_min     -0.306
_refine_ls_extinction_method     none
_refine_ls_extinction_coef     ?
loop_
    _atom_type_symbol
    _atom_type_description
    _atom_type_scat_dispersion_real
    _atom_type_scat_dispersion_imag
    _atom_type_scat_source
    'C' 'C' 0.0015 0.0009
                         'International Tables Vol C Tables 4.2.6.8 and 6.1.1.4'
    'H' 'H' 0.0000 0.0000
                         'International Tables Vol C Tables 4.2.6.8 and 6.1.1.4'
    'N' 'N' 0.0030 0.0019
                         'International Tables Vol C Tables 4.2.6.8 and 6.1.1.4'
    'O' 'O' 0.0056 0.0036
                         'International Tables Vol C Tables 4.2.6.8 and 6.1.1.4'
    'Cu' 'Cu' 0.3240 0.8257
                         'International Tables Vol C Tables 4.2.6.8 and 6.1.1.4'
_computing_data_collection     'KappaCCD Software (Nonius, 1997)'
_computing_cell_refinement     'SCALEPACK (Otwinowski & Minor, 1997)'
_computing_data_reduction     'SCALEPACK and DENZO (Otwinowski & Minor, 1997)'
_computing_structure_solution     'SIR97 (Altomare <i>et al.</i>,  1999)'
_computing_structure_refinement     'SHELXL97 (Sheldrick, 2008)'
_computing_molecular_graphics     'ORTEP-3 (Farrugia, 1997)'
_computing_publication_material     'enCIFer (Allen <i>et al.</i>,  2004)'
loop_
    _atom_site_type_symbol
    _atom_site_label
    _atom_site_fract_x
    _atom_site_fract_y
    _atom_site_fract_z
    _atom_site_U_iso_or_equiv
    _atom_site_adp_type
    _atom_site_calc_flag
    _atom_site_refinement_flags
    _atom_site_occupancy
    _atom_site_disorder_assembly
    _atom_site_disorder_group
    Cu Cu 0.5000 0.5000 0.5000 0.02500(12) Uani d S 1 . .
    N N1 0.5413(3) 0.7274(2) 0.48893(14) 0.0328(4) Uani d . 1 . .
    H H1A 0.6147 0.7242 0.5459 0.039 Uiso calc R 1 . .
    H H1B 0.6270 0.7540 0.4306 0.039 Uiso calc R 1 . .
    N N2 0.1813(3) 0.6372(2) 0.45504(14) 0.0307(4) Uani d . 1 . .
    H H2A 0.1410 0.5969 0.4047 0.037 Uiso calc R 1 . .
    H H2B 0.0813 0.6297 0.5104 0.037 Uiso calc R 1 . .
    N N3 -0.0294(4) 0.8099(3) 1.12361(17) 0.0520(6) Uani d . 1 . .
    O O1 -0.0720(3) 0.6040(3) 0.66095(13) 0.0493(5) Uani d . 1 . .
    O O2 -0.4121(3) 0.7310(2) 0.71927(15) 0.0518(5) Uani d . 1 . .
    O O1W 0.3984(3) 0.4843(2) 0.68797(15) 0.0515(5) Uani d . 1 . .
    H H1W 0.4422 0.5531 0.7088 0.063 Uiso d R 1 . .
    H H2W 0.2570 0.5084 0.6916 0.063 Uiso d R 1 . .
    O O2W 0.6770(4) 0.9227(3) 0.29173(16) 0.0682(6) Uani d . 1 . .
    H H3W 0.7363 0.8948 0.2368 0.063 Uiso d R 1 . .
    H H4W 0.6086 1.0274 0.2809 0.063 Uiso d R 1 . .
    C C1 0.1767(4) 0.8158(3) 0.41381(19) 0.0399(5) Uani d . 1 . .
    H H1C 0.0192 0.8928 0.4130 0.048 Uiso calc R 1 . .
    H H1D 0.2402 0.8312 0.3421 0.048 Uiso calc R 1 . .
    C C2 0.3163(4) 0.8558(3) 0.4831(2) 0.0399(5) Uani d . 1 . .
    H H2C 0.3294 0.9709 0.4542 0.048 Uiso calc R 1 . .
    H H2D 0.2442 0.8520 0.5530 0.048 Uiso calc R 1 . .
    C C3 -0.2033(4) 0.6638(3) 0.72904(17) 0.0339(5) Uani d . 1 . .
    C C4 -0.1063(4) 0.6478(3) 0.83208(19) 0.0418(5) Uani d . 1 . .
    H H4A -0.2050 0.6083 0.8890 0.050 Uiso calc R 1 . .
    H H4B 0.0448 0.5608 0.8387 0.050 Uiso calc R 1 . .
    C C5 -0.0846(6) 0.8114(3) 0.8436(2) 0.0575(8) Uani d . 1 . .
    H H5A -0.2360 0.8978 0.8392 0.069 Uiso calc R 1 . .
    H H5B 0.0113 0.8527 0.7860 0.069 Uiso calc R 1 . .
    C C6 0.0179(4) 0.7906(3) 0.94565(19) 0.0389(5) Uani d . 1 . .
    C C7 -0.1118(4) 0.8301(3) 1.0313(2) 0.0458(6) Uani d . 1 . .
    H H7 -0.2711 0.8749 1.0242 0.055 Uiso calc R 1 . .
    C C8 0.1937(5) 0.7467(3) 1.1312(2) 0.0507(7) Uani d . 1 . .
    H H8 0.2567 0.7298 1.1962 0.061 Uiso calc R 1 . .
    C C9 0.3376(4) 0.7045(3) 1.0513(2) 0.0460(6) Uani d . 1 . .
    H H9 0.4963 0.6603 1.0606 0.055 Uiso calc R 1 . .
    C C10 0.2489(4) 0.7271(3) 0.95738(19) 0.0417(5) Uani d . 1 . .
    H H10 0.3462 0.6992 0.9005 0.050 Uiso calc R 1 . .
loop_
    _atom_site_aniso_label
    _atom_site_aniso_U_11
    _atom_site_aniso_U_22
    _atom_site_aniso_U_33
    _atom_site_aniso_U_12
    _atom_site_aniso_U_13
    _atom_site_aniso_U_23
    Cu 0.02142(18) 0.02502(19) 0.0296(2) -0.00597(13) -0.00336(13) -0.00873(14)
    N1 0.0370(10) 0.0319(10) 0.0332(10) -0.0132(8) -0.0058(8) -0.0086(8)
    N2 0.0266(8) 0.0378(10) 0.0292(9) -0.0082(7) -0.0023(7) -0.0121(8)
    N3 0.0777(16) 0.0397(12) 0.0397(13) -0.0190(11) 0.0090(11) -0.0145(10)
    O1 0.0421(9) 0.0819(14) 0.0342(9) -0.0235(9) 0.0035(7) -0.0280(9)
    O2 0.0401(9) 0.0620(12) 0.0555(12) -0.0036(8) -0.0106(8) -0.0300(9)
    O1W 0.0399(9) 0.0668(12) 0.0526(11) -0.0158(8) 0.0015(8) -0.0243(9)
    O2W 0.0781(14) 0.0525(12) 0.0540(13) -0.0063(10) 0.0207(11) -0.0053(10)
    C1 0.0364(12) 0.0340(12) 0.0404(13) 0.0026(9) -0.0085(10) -0.0078(10)
    C2 0.0478(13) 0.0284(11) 0.0425(14) -0.0068(10) -0.0010(10) -0.0129(10)
    C3 0.0380(12) 0.0386(12) 0.0311(12) -0.0163(9) -0.0034(9) -0.0119(9)
    C4 0.0532(14) 0.0418(13) 0.0336(13) -0.0141(11) -0.0079(10) -0.0126(10)
    C5 0.089(2) 0.0386(14) 0.0508(17) -0.0225(14) -0.0349(15) -0.0035(12)
    C6 0.0540(14) 0.0294(11) 0.0378(13) -0.0159(10) -0.0144(11) -0.0068(10)
    C7 0.0436(13) 0.0338(12) 0.0636(18) -0.0142(10) -0.0036(12) -0.0137(12)
    C8 0.083(2) 0.0384(14) 0.0338(14) -0.0169(13) -0.0209(13) -0.0078(11)
    C9 0.0479(14) 0.0426(14) 0.0516(16) -0.0146(11) -0.0149(12) -0.0121(12)
    C10 0.0519(14) 0.0419(13) 0.0353(13) -0.0169(11) -0.0005(10) -0.0132(10)
_geom_special_details
;
 All esds (except the esd in the dihedral angle between two l.s. planes)
 are estimated using the full covariance matrix.  The cell esds are taken
 into account individually in the estimation of esds in distances, angles
 and torsion angles; correlations between esds in cell parameters are only
 used when they are defined by crystal symmetry.  An approximate (isotropic)
 treatment of cell esds is used for estimating esds involving l.s. planes.
 Least-squares planes (x,y,z in crystal coordinates) and deviations from
them
 (* indicates atom used to define plane)
  2.3086 (0.0059) x + 8.2273 (0.0023) y - 0.2376 (0.0130) z = 6.3254
(0.0154)
 *    0.0032 (0.0016)  N3
*   -0.0044 (0.0016)  C6
*    0.0010 (0.0017)  C7
*   -0.0039 (0.0017)  C8
*    0.0003 (0.0018)  C9
*    0.0038 (0.0017)  C10
      3.3255 (0.0028)  N3_$6
      3.3331 (0.0028)  C6_$6
      3.3277 (0.0030)  C7_$6
      3.3326 (0.0031)  C8_$6
      3.3285 (0.0029)  C9_$6
      3.3249 (0.0030)  C10_$6
 Rms deviation of fitted atoms =   0.0032
;
loop_
    _geom_bond_atom_site_label_1
    _geom_bond_atom_site_label_2
    _geom_bond_site_symmetry_2
    _geom_bond_distance
    _geom_bond_publ_flag
    Cu O1W 2_666 2.503(2) ?
    Cu O1W . 2.503(2) ?
    Cu N1 2_666 2.015(2) ?
    Cu N1 . 2.015(2) ?
    Cu N2 2_666 2.022(2) ?
    Cu N2 . 2.022(2) ?
    O1 C3 . 1.251(3) ?
    O2 C3 . 1.250(3) ?
    O1W H1W . 0.84 ?
    O1W H2W . 0.84 ?
    O2W H3W . 0.84 ?
    O2W H4W . 0.84 ?
    N1 C2 . 1.472(3) ?
    N1 H1A . 0.9200 ?
    N1 H1B . 0.9200 ?
    N2 C1 . 1.480(3) ?
    N2 H2A . 0.9200 ?
    N2 H2B . 0.9200 ?
    N3 C8 . 1.327(4) ?
    N3 C7 . 1.337(4) ?
    C1 C2 . 1.506(3) ?
    C1 H1C . 0.9900 ?
    C1 H1D . 0.9900 ?
    C2 H2C . 0.9900 ?
    C2 H2D . 0.9900 ?
    C3 C4 . 1.521(3) ?
    C4 C5 . 1.498(3) ?
    C4 H4A . 0.9900 ?
    C4 H4B . 0.9900 ?
    C5 C6 . 1.513(3) ?
    C5 H5A . 0.9900 ?
    C5 H5B . 0.9900 ?
    C6 C7 . 1.378(4) ?
    C6 C10 . 1.379(3) ?
    C7 H7 . 0.9500 ?
    C8 C9 . 1.363(4) ?
    C8 H8 . 0.9500 ?
    C9 C10 . 1.370(3) ?
    C9 H9 . 0.9500 ?
    C10 H10 . 0.9500 ?
loop_
    _geom_angle_atom_site_label_1
    _geom_angle_atom_site_label_2
    _geom_angle_atom_site_label_3
    _geom_angle_site_symmetry_1
    _geom_angle_site_symmetry_3
    _geom_angle
    _geom_angle_publ_flag
    O1W Cu O1W 2_666 . 180.0 ?
    N1 Cu O1W 2_666 2_666 88.72(7) ?
    N1 Cu O1W . 2_666 91.28(7) ?
    N2 Cu O1W 2_666 2_666 93.19(6) ?
    N2 Cu O1W . 2_666 86.81(6) ?
    N1 Cu O1W 2_666 . 91.28(7) ?
    N1 Cu O1W . . 88.72(7) ?
    N2 Cu O1W 2_666 . 86.81(6) ?
    N2 Cu O1W . . 93.19(6) ?
    N1 Cu N1 2_666 . 180.00(11) ?
    N1 Cu N2 2_666 2_666 84.91(7) ?
    N1 Cu N2 . 2_666 95.09(7) ?
    N1 Cu N2 2_666 . 95.09(7) ?
    N1 Cu N2 . . 84.91(7) ?
    N2 Cu N2 2_666 . 180.0 ?
    C2 N1 Cu . . 108.14(13) ?
    C2 N1 H1A . . 110.1 ?
    Cu N1 H1A . . 110.1 ?
    C2 N1 H1B . . 110.1 ?
    Cu N1 H1B . . 110.1 ?
    H1A N1 H1B . . 108.4 ?
    C1 N2 Cu . . 107.44(13) ?
    C1 N2 H2A . . 110.2 ?
    Cu N2 H2A . . 110.2 ?
    C1 N2 H2B . . 110.2 ?
    Cu N2 H2B . . 110.2 ?
    H2A N2 H2B . . 108.5 ?
    C8 N3 C7 . . 116.3(2) ?
    Cu O1W H1W . . 110.3 ?
    Cu O1W H2W . . 104.9 ?
    H1W O1W H2W . . 111.9 ?
    H3W O2W H4W . . 111.2 ?
    N2 C1 C2 . . 107.81(18) ?
    N2 C1 H1C . . 110.1 ?
    C2 C1 H1C . . 110.1 ?
    N2 C1 H1D . . 110.1 ?
    C2 C1 H1D . . 110.1 ?
    H1C C1 H1D . . 108.5 ?
    N1 C2 C1 . . 107.48(18) ?
    N1 C2 H2C . . 110.2 ?
    C1 C2 H2C . . 110.2 ?
    N1 C2 H2D . . 110.2 ?
    C1 C2 H2D . . 110.2 ?
    H2C C2 H2D . . 108.5 ?
    O2 C3 O1 . . 124.1(2) ?
    O2 C3 C4 . . 117.4(2) ?
    O1 C3 C4 . . 118.4(2) ?
    C5 C4 C3 . . 113.0(2) ?
    C5 C4 H4A . . 109.0 ?
    C3 C4 H4A . . 109.0 ?
    C5 C4 H4B . . 109.0 ?
    C3 C4 H4B . . 109.0 ?
    H4A C4 H4B . . 107.8 ?
    C4 C5 C6 . . 111.8(2) ?
    C4 C5 H5A . . 109.2 ?
    C6 C5 H5A . . 109.2 ?
    C4 C5 H5B . . 109.2 ?
    C6 C5 H5B . . 109.2 ?
    H5A C5 H5B . . 107.9 ?
    C7 C6 C10 . . 116.7(2) ?
    C7 C6 C5 . . 122.5(2) ?
    C10 C6 C5 . . 120.8(2) ?
    N3 C7 C6 . . 124.6(2) ?
    N3 C7 H7 . . 117.7 ?
    C6 C7 H7 . . 117.7 ?
    N3 C8 C9 . . 123.8(2) ?
    N3 C8 H8 . . 118.1 ?
    C9 C8 H8 . . 118.1 ?
    C8 C9 C10 . . 118.7(2) ?
    C8 C9 H9 . . 120.7 ?
    C10 C9 H9 . . 120.7 ?
    C9 C10 C6 . . 119.8(2) ?
    C9 C10 H10 . . 120.1 ?
    C6 C10 H10 . . 120.1 ?
loop_
    _geom_torsion_atom_site_label_1
    _geom_torsion_atom_site_label_2
    _geom_torsion_atom_site_label_3
    _geom_torsion_atom_site_label_4
    _geom_torsion_site_symmetry_1
    _geom_torsion_site_symmetry_2
    _geom_torsion_site_symmetry_3
    _geom_torsion_site_symmetry_4
    _geom_torsion
    _geom_torsion_publ_flag
    N2 Cu N1 C2 2_666 . . . -165.34(14) ?
    N2 Cu N1 C2 . . . . 14.66(14) ?
    O1W Cu N1 C2 2_666 . . . 101.34(14) ?
    O1W Cu N1 C2 . . . . -78.66(14) ?
    N1 Cu N2 C1 2_666 . . . -165.31(14) ?
    N1 Cu N2 C1 . . . . 14.70(14) ?
    O1W Cu N2 C1 2_666 . . . -76.88(14) ?
    O1W Cu N2 C1 . . . . 103.12(14) ?
    Cu N2 C1 C2 . . . . -40.8(2) ?
    Cu N1 C2 C1 . . . . -40.7(2) ?
    N2 C1 C2 N1 . . . . 54.5(2) ?
    O2 C3 C4 C5 . . . . -77.7(3) ?
    O1 C3 C4 C5 . . . . 104.8(3) ?
    C3 C4 C5 C6 . . . . -178.5(2) ?
    C4 C5 C6 C7 . . . . -96.9(3) ?
    C4 C5 C6 C10 . . . . 81.8(3) ?
    C8 N3 C7 C6 . . . . -0.2(4) ?
    C10 C6 C7 N3 . . . . -0.5(4) ?
    C5 C6 C7 N3 . . . . 178.2(2) ?
    C7 N3 C8 C9 . . . . 0.7(4) ?
    N3 C8 C9 C10 . . . . -0.4(4) ?
    C8 C9 C10 C6 . . . . -0.4(4) ?
    C7 C6 C10 C9 . . . . 0.8(3) ?
    C5 C6 C10 C9 . . . . -178.0(2) ?
loop_
    _geom_hbond_atom_site_label_D
    _geom_hbond_atom_site_label_H
    _geom_hbond_atom_site_label_A
    _geom_hbond_site_symmetry_A
    _geom_hbond_distance_DH
    _geom_hbond_distance_HA
    _geom_hbond_distance_DA
    _geom_hbond_angle_DHA
    N1 H1A O2 1_655 0.92 2.32 3.130(3) 147.0
    N1 H1A O1 1_655 0.92 2.41 3.247(2) 151.9
    N1 H1B O2W . 0.92 2.11 2.944(3) 150.9
    N2 H2A O1 2_566 0.92 2.29 3.150(3) 155.0
    N2 H2B O1 . 0.92 2.12 3.019(2) 164.4
    O1W H1W O2 1_655 0.84 2.06 2.873(3) 164.2
    O1W H2W O1 . 0.84 2.00 2.814(2) 164.1
    O2W H3W N3 1_654 0.84 2.08 2.899(3) 163.0
    O2W H4W O2 2_576 0.84 2.03 2.859(3) 169.0
data_global
_journal_date_recd_electronic     2008-02-11
_journal_date_accepted     2008-02-26
_journal_name_full     'Acta Crystallographica, Section E'
_journal_year     2008
_journal_volume     64
_journal_issue      4
_journal_page_first     m509
_journal_page_last     m510
_journal_paper_category     QM
_journal_coeditor_code     HK2427
_publ_contact_author_name     'Moncol, Jan'
_publ_contact_author_address
;
Department of Inorganic Chemistry, Slovak
Technical University, Radlinsk\'eho 9, SK-812 37
Bratislava, Slovakia
;
_publ_contact_author_email     jan.moncol@stuba.sk
_publ_contact_author_fax     '+421 2524-93-198'
_publ_contact_author_phone     '+421 2593-25-186'
_publ_section_title
;
<i>trans</i>-Diaquabis(ethylenediamine-\k^2^<i>N</i>,<i>N</i>')copper(II)
bis[3-(3-pyridyl)propionate] dihydrate
;
loop_
    _publ_author_name
    _publ_author_address
    'Moncol, Jan'
;
Department of Inorganic Chemistry
Slovak Technical University
Radlinsk\'eho 9,
SK-812 37 Bratislava
Slovakia
;
    'Seg\<la, Peter'
;
Department of Inorganic Chemistry
Slovak Technical University
Radlinsk\'eho 9,
SK-812 37 Bratislava
Slovakia
;
    'Miklo\<s, Du\<san'
;
Department of Inorganic Chemistry
Slovak Technical University
Radlinsk\'eho 9,
SK-812 37 Bratislava
Slovakia
;
    'Fischer, Andreas'
;
Inorganic Chemistry
Royal Institute of Technology
100 44 Stockholm
Sweden
;
    'Marian, Koman'
;
Department of Inorganic Chemistry
Slovak Technical University
Radlinsk\'eho 9,
SK-812 37 Bratislava
Slovakia
;
