# Supplementary material for: trans-Diaqua­bis(ethyl­enediamine-κ2 N,N′)copper(II) bis[3-(3-pyrid­yl)propionate] dihydrate
Source: Acta Crystallogr Sect E Struct Rep Online. 2008 Mar 5;64(Pt 4):m509–10. doi: 10.1107/S1600536808005400 (PMC2960896; doi:10.1107/S1600536808005400)
Supplement: Supplementary file 2 [file e-64-0m509-Isup2.hkl]

#
# h,k,l, Fc-squared, Fo-squared, sigma(Fo-squared) and status flag
#
data_I
_shelx_title ' seg6 in P 1'
_shelx_refln_list_code          4
_shelx_F_calc_maximum      111.02
_exptl_crystal_F_000       295.00
_reflns_d_resolution_high  0.7695
 
loop_
 _symmetry_equiv_pos_as_xyz
 'x, y, z'
 '-x, -y, -z'
 
_cell_length_a     6.2620
_cell_length_b     8.5660
_cell_length_c    13.3550
_cell_angle_alpha  75.271
_cell_angle_beta   83.809
_cell_angle_gamma  70.863
 
_shelx_F_squared_multiplier     1.000
 
loop_
 _refln_index_h
 _refln_index_k
 _refln_index_l
 _refln_F_squared_calc
 _refln_F_squared_meas
 _refln_F_squared_sigma
 _refln_observed_status
   2   0   0      421.45      432.36     11.39 o
   3   0   0      241.37      238.32      6.89 o
   4   0   0       73.17       62.77      2.35 o
   5   0   0       38.55       43.53      2.80 o
   6   0   0       67.73       71.74      3.72 o
   7   0   0       49.35       46.32      7.17 o
  -7   1   0       13.13       13.53      2.71 o
  -6   1   0       52.12       53.72      7.24 o
  -5   1   0      158.27      162.16      4.58 o
  -4   1   0       68.53       59.28      4.00 o
  -3   1   0     3423.02     3501.40     76.26 o
  -2   1   0      946.50      946.09     23.70 o
  -1   1   0      483.03      500.81     13.42 o
   2   1   0     1181.57     1203.05     35.94 o
   3   1   0        7.03       28.59     11.85 o
   4   1   0      134.65      140.37      4.50 o
   5   1   0        2.39       11.34      5.04 o
   6   1   0        4.08       11.05      6.64 o
   7   1   0      147.17      138.65      6.90 o
  -7   2   0       31.26       39.78      4.32 o
  -6   2   0       27.67       30.81      3.02 o
  -5   2   0      214.14      212.00      9.79 o
  -4   2   0      105.57       86.86      6.32 o
  -3   2   0      189.64      167.77      4.25 o
  -2   2   0      245.16      254.49      5.98 o
  -1   2   0     1231.70     1188.56     31.35 o
   0   2   0     1802.36     2098.26     64.97 o
   1   2   0     1979.06     2116.70     68.50 o
   2   2   0      497.58      467.61     10.45 o
   3   2   0       15.11       10.11      1.31 o
   4   2   0       58.27       55.83      4.96 o
   5   2   0      113.37      111.69      5.47 o
   6   2   0       76.30       72.69      8.11 o
   7   2   0       54.59       54.26      7.43 o
   8   2   0       27.65       32.27      4.72 o
  -6   3   0       24.16       27.78      3.66 o
  -5   3   0       52.47       53.07      4.67 o
  -4   3   0       11.30       14.23      2.42 o
  -3   3   0        2.12        4.39      2.16 o
  -2   3   0      404.81      384.11      8.85 o
  -1   3   0      567.67      565.09     12.40 o
   0   3   0      930.16      931.16     26.08 o
   1   3   0      144.11      152.03      4.53 o
   2   3   0     2006.61     1995.94     51.71 o
   3   3   0      285.50      264.06      6.39 o
   4   3   0      747.34      722.38     14.55 o
   5   3   0      164.76      177.68      5.03 o
   6   3   0      141.32      139.38      5.28 o
   7   3   0       26.35       32.57      4.17 o
   8   3   0       42.48       35.53      8.13 o
  -6   4   0        8.96        9.80      1.93 o
  -5   4   0       13.41       12.23      3.56 o
  -4   4   0       39.22       39.96      2.61 o
  -3   4   0      178.81      172.22      4.48 o
  -2   4   0      267.78      271.02      6.58 o
  -1   4   0     1141.40     1085.50     23.25 o
   0   4   0      444.85      472.00     11.84 o
   1   4   0     2602.10     2556.95     63.93 o
   2   4   0     1405.17     1442.01     34.37 o
   3   4   0       21.03       22.58      2.31 o
   4   4   0      693.08      743.85     14.61 o
   5   4   0        8.29        9.30      2.33 o
   6   4   0       45.25       45.26      3.10 o
   7   4   0       49.33       43.16      7.16 o
   8   4   0       51.57       56.97     23.40 o
  -5   5   0       23.99       21.66      3.57 o
  -4   5   0       91.62       98.55      7.40 o
  -3   5   0       68.23       66.32      8.89 o
  -2   5   0      309.75      297.64      8.89 o
  -1   5   0     1631.84     1564.00     32.76 o
   0   5   0      258.38      236.24      9.98 o
   1   5   0     2365.76     2315.86     48.68 o
   2   5   0      285.75      283.11      8.03 o
   3   5   0       71.90       70.96      4.24 o
   4   5   0       48.76       43.82      2.94 o
   5   5   0      123.82      107.10      4.73 o
   6   5   0       42.47       37.40      3.23 o
   7   5   0        5.33        8.72      2.60 o
  -4   6   0      106.17      106.65      6.95 o
  -3   6   0      127.42      139.30      5.93 o
  -2   6   0       94.02       81.61      6.11 o
  -1   6   0        2.20       35.83      8.23 o
   0   6   0      319.77      314.60      8.73 o
   1   6   0       57.60       65.97      7.51 o
   2   6   0      101.83       92.10      4.16 o
   3   6   0      195.48      197.26     10.58 o
   4   6   0       55.78       50.01      3.23 o
   5   6   0       74.09       62.29      3.03 o
   6   6   0      103.74      117.29      7.52 o
   7   6   0       21.04       24.72      2.69 o
  -4   7   0       17.35       38.29     25.93 o
  -3   7   0       51.11       51.49      7.24 o
  -2   7   0       20.31       19.17      3.24 o
  -1   7   0       12.84       14.38      3.63 o
   0   7   0      168.43      166.17      4.88 o
   1   7   0        4.33       10.78      4.10 o
   2   7   0      443.61      435.65     13.90 o
   3   7   0      155.99      165.51      6.96 o
   4   7   0       68.07       64.32      5.33 o
   5   7   0       12.74       10.76      4.87 o
   6   7   0       99.45       87.07     10.59 o
   7   7   0       63.42       57.79      4.63 o
  -3   8   0       12.06        7.27      3.73 o
  -2   8   0       40.97       48.70     21.10 o
  -1   8   0      234.78      256.47      7.64 o
   0   8   0       52.42       46.90      3.96 o
   1   8   0       83.50       83.81      4.99 o
   2   8   0       11.14       19.39      3.99 o
   3   8   0      351.83      334.36     13.35 o
   4   8   0      106.48      101.50      5.63 o
   5   8   0       72.06       74.68     17.44 o
   6   8   0       35.22       39.14      8.76 o
   7   8   0       34.72       24.77      7.31 o
  -2   9   0       27.18       30.51      4.86 o
  -1   9   0       32.03       33.33      3.90 o
   0   9   0      148.16      157.28      8.56 o
   1   9   0      152.73      151.55      6.74 o
   2   9   0       24.81       25.05      3.59 o
   3   9   0       34.87       32.50      6.91 o
   4   9   0        7.65        9.07      3.48 o
   5   9   0       79.10       88.63      9.02 o
   6   9   0        7.24        8.17      4.12 o
   0  10   0       19.79       24.38      4.54 o
   1  10   0       16.94       21.54     15.98 o
   2  10   0       63.30       67.08      5.31 o
   3  10   0       22.63       27.64      3.78 o
   4  10   0       81.73       78.51      6.73 o
   5  10   0        8.98       12.51      5.07 o
  -4 -10   1        2.49        4.96      3.90 o
  -3 -10   1      106.85       97.43     10.69 o
  -2 -10   1        3.18       13.04     71.97 o
  -1 -10   1       19.63       26.95      4.83 o
   0 -10   1        0.39        1.74      3.81 o
  -6  -9   1       48.93       52.89      5.60 o
  -5  -9   1       11.82        7.80      3.06 o
  -4  -9   1       18.96       18.26      3.79 o
  -3  -9   1       34.23       43.39      6.23 o
  -2  -9   1      155.44      133.38     16.46 o
  -1  -9   1       71.92       83.45     14.21 o
   0  -9   1       65.69       63.28      4.16 o
   1  -9   1       41.51       46.54      4.08 o
  -6  -8   1       75.40       83.07      5.40 o
  -5  -8   1      107.62       87.22      4.72 o
  -4  -8   1       88.77       91.17      5.23 o
  -3  -8   1       63.96       70.78      5.38 o
  -2  -8   1      151.84      137.36      6.09 o
  -1  -8   1       39.09       36.74      3.75 o
   0  -8   1      168.92      180.54     13.88 o
   1  -8   1        6.28       11.99      3.57 o
   2  -8   1       52.43       56.02     14.13 o
   3  -8   1       15.18       17.04      4.07 o
  -7  -7   1       51.09       55.57      8.27 o
  -6  -7   1       99.12      101.30      5.49 o
  -5  -7   1       74.11       68.95      5.39 o
  -4  -7   1       93.37       86.31     10.42 o
  -3  -7   1      333.26      297.67      9.18 o
  -2  -7   1      220.19      206.91      8.16 o
  -1  -7   1      208.15      228.40      8.90 o
   0  -7   1       69.21       65.14      3.49 o
   1  -7   1       17.74       17.20      2.16 o
   2  -7   1       77.97       73.45      6.46 o
   3  -7   1       78.29       88.95      5.52 o
   4  -7   1        7.95       18.20     60.55 o
  -7  -6   1       30.77       28.29      3.50 o
  -6  -6   1      132.97      126.56      7.39 o
  -5  -6   1        0.28        4.24     25.49 o
  -4  -6   1       87.87       89.94      6.15 o
  -3  -6   1       45.40       45.16      3.02 o
  -2  -6   1        3.43        5.20      2.32 o
  -1  -6   1      163.77      151.86      6.66 o
   0  -6   1       98.32      113.55      6.15 o
   1  -6   1      320.91      326.06      8.09 o
   2  -6   1        3.73        8.87      5.60 o
   3  -6   1      171.88      175.35      7.17 o
   4  -6   1      130.40      138.32      7.67 o
  -7  -5   1        2.87        9.28      2.36 o
  -6  -5   1       34.15       27.01      3.75 o
  -5  -5   1       73.87       70.12      3.29 o
  -4  -5   1      276.04      285.33      7.29 o
  -3  -5   1        8.80        9.20      2.28 o
  -2  -5   1     1674.80     1703.36     37.90 o
  -1  -5   1      111.41      130.81      6.51 o
   0  -5   1      181.55      168.34      4.97 o
   1  -5   1     1292.40     1210.05     25.40 o
   2  -5   1      426.27      454.34     12.89 o
   3  -5   1       79.49       77.55      3.26 o
   4  -5   1       90.50       85.48      8.47 o
   5  -5   1       19.18       18.99      1.76 o
  -7  -4   1       51.25       57.07      3.32 o
  -6  -4   1      114.75      122.17      4.59 o
  -5  -4   1      290.10      287.82      6.12 o
  -4  -4   1      122.16      116.55      3.98 o
  -3  -4   1       75.51       67.72      2.78 o
  -2  -4   1     1850.27     1850.05     38.83 o
  -1  -4   1     2017.52     2223.87     60.04 o
   0  -4   1       29.09       12.60      3.27 o
   1  -4   1      301.93      284.88      5.71 o
   2  -4   1      324.35      328.16      7.84 o
   3  -4   1      101.58      118.87      4.00 o
   4  -4   1       47.35       41.31      5.06 o
   5  -4   1      156.34      154.62      6.15 o
   6  -4   1        3.59        4.05      3.07 o
  -8  -3   1       27.55       27.01      4.45 o
  -7  -3   1      154.88      156.49      5.58 o
  -6  -3   1      194.44      179.48     10.51 o
  -5  -3   1      245.27      250.11      7.27 o
  -4  -3   1      381.01      363.70      7.65 o
  -3  -3   1       37.80       35.06      2.27 o
  -2  -3   1      168.88      149.64      4.64 o
  -1  -3   1      827.51      827.93     21.96 o
   0  -3   1       89.29       59.06      2.44 o
   1  -3   1      266.08      268.84      6.12 o
   2  -3   1        8.02        1.66      1.10 o
   3  -3   1      530.42      532.77      9.79 o
   4  -3   1       86.68       93.87      3.99 o
   5  -3   1      106.16      108.53      8.39 o
   6  -3   1       27.62       21.72      3.95 o
  -7  -2   1      114.51      100.56      5.69 o
  -6  -2   1       46.76       50.07      3.54 o
  -5  -2   1      202.24      189.97      7.09 o
  -4  -2   1      190.32      194.39      6.55 o
  -3  -2   1      169.26      201.63      4.69 o
  -2  -2   1       16.59       14.25      1.65 o
  -1  -2   1     4077.78     4533.84    165.29 o
   1  -2   1     1409.86     1362.82     28.36 o
   2  -2   1      934.77      926.41     19.72 o
   3  -2   1      232.50      214.15      5.30 o
   4  -2   1      156.19      151.47      4.55 o
   5  -2   1      102.79      107.43      9.41 o
   6  -2   1       26.33       29.99      3.66 o
   7  -2   1       30.39       26.67      7.18 o
  -7  -1   1       83.28       85.58      5.71 o
  -6  -1   1        4.35        6.43      3.01 o
  -5  -1   1        4.71        5.44      3.52 o
  -4  -1   1        4.17        1.66      3.29 o
  -3  -1   1      723.43      744.94     20.19 o
  -2  -1   1       59.80       50.95      2.64 o
  -1  -1   1      568.62      570.33     13.89 o
   1  -1   1       75.46      101.74      2.85 o
   2  -1   1     6548.48     6623.81    183.41 o
   3  -1   1      670.65      640.63     16.02 o
   4  -1   1      270.17      256.40      6.07 o
   5  -1   1      163.04      162.36      9.01 o
   6  -1   1        1.16        5.39      4.15 o
   7  -1   1       21.92       14.13      2.67 o
  -7   0   1       50.42       47.65      5.91 o
  -6   0   1       84.28       74.70      4.45 o
  -5   0   1       83.91       84.64      4.33 o
  -4   0   1      294.42      279.02      7.25 o
  -3   0   1     1241.55     1272.50     33.40 o
  -2   0   1      263.42      274.55      7.21 o
   2   0   1     2820.42     2744.18     71.80 o
   3   0   1      638.42      645.27     15.88 o
   4   0   1       23.52       22.00      3.07 o
   5   0   1       52.26       64.00      5.26 o
   6   0   1      145.93      154.66      5.34 o
   7   0   1       27.75       19.72      4.41 o
  -7   1   1       39.93       38.77      3.50 o
  -6   1   1      123.48      137.82      8.12 o
  -5   1   1      218.30      224.08      7.88 o
  -4   1   1       97.02      104.73      4.47 o
  -3   1   1      440.45      432.53     10.62 o
  -2   1   1     1229.74     1242.88     30.73 o
  -1   1   1      739.99      700.46     15.83 o
   2   1   1       26.14       20.55      1.91 o
   3   1   1      646.68      647.95     15.09 o
   4   1   1      559.76      526.42     11.63 o
   5   1   1        8.75        8.85      2.98 o
   6   1   1      176.35      155.97      6.30 o
   7   1   1       24.46       26.86     10.34 o
  -7   2   1       25.89       32.64      3.96 o
  -6   2   1       86.90       85.83      3.82 o
  -5   2   1      125.95      121.19      7.47 o
  -4   2   1        3.42        7.30      4.13 o
  -3   2   1       24.31       19.45      2.73 o
  -2   2   1       98.96       70.12      3.34 o
  -1   2   1        0.62        0.10      1.46 o
   0   2   1      310.92      327.34      8.28 o
   1   2   1      822.21      865.01     24.05 o
   2   2   1     1260.15     1261.33     32.38 o
   3   2   1      116.40       99.74      4.02 o
   4   2   1     1283.78     1322.23     33.73 o
   5   2   1       39.78       40.57      3.85 o
   6   2   1       37.58       45.86      3.85 o
   7   2   1       25.88       32.93      3.78 o
   8   2   1       33.23       37.94      4.38 o
  -6   3   1       51.34       54.20      3.46 o
  -5   3   1       31.26       39.77      3.10 o
  -4   3   1        4.91        8.24      2.91 o
  -3   3   1        2.11        0.79      1.99 o
  -2   3   1       10.38       16.14      2.84 o
  -1   3   1      669.68      686.53     17.56 o
   0   3   1      424.41      464.32     12.03 o
   1   3   1    12325.70    12241.57    980.24 o
   2   3   1       62.04       55.96      2.27 o
   3   3   1      129.84      116.86      3.00 o
   4   3   1      448.87      449.97     11.12 o
   5   3   1      177.97      186.89     11.14 o
   6   3   1       57.32       63.55      5.06 o
   7   3   1       34.40       36.81      5.57 o
   8   3   1       43.53       43.67     11.19 o
  -6   4   1        4.97        5.84      2.41 o
  -5   4   1       30.54       32.85      4.10 o
  -4   4   1       61.28       64.98      3.16 o
  -3   4   1      267.45      271.37      7.76 o
  -2   4   1      910.52      893.43     22.15 o
  -1   4   1      114.62      105.05      3.41 o
   0   4   1       96.46       87.10      3.57 o
   1   4   1     3746.64     3715.31    102.68 o
   2   4   1      682.14      682.05     14.59 o
   3   4   1     1338.40     1375.61     29.99 o
   4   4   1       50.67       46.13      1.91 o
   5   4   1       60.75       67.06      5.03 o
   6   4   1       27.17       26.65      2.43 o
   7   4   1       25.10       29.12      8.47 o
   8   4   1       83.40       86.50     12.60 o
  -5   5   1       56.01       55.48      5.20 o
  -4   5   1      114.34      103.98      4.58 o
  -3   5   1       64.44       66.40      3.83 o
  -2   5   1      280.73      269.15      7.36 o
  -1   5   1      464.00      495.10     11.09 o
   0   5   1      726.90      679.47     17.77 o
   1   5   1       19.61       29.31      4.13 o
   2   5   1      906.36      952.10     25.33 o
   3   5   1      199.07      201.57      5.75 o
   4   5   1       65.73       60.74      5.21 o
   5   5   1      117.68      125.92      4.03 o
   6   5   1       40.07       52.56      5.78 o
   7   5   1       12.31       12.42      2.77 o
   8   5   1       29.91       26.71      4.95 o
  -5   6   1        6.70        8.16     27.82 o
  -4   6   1       89.01       91.52      5.79 o
  -3   6   1       36.43       43.58      4.02 o
  -2   6   1        0.51       13.05      7.97 o
  -1   6   1      432.59      434.82     12.32 o
   0   6   1      186.83      184.08      7.06 o
   1   6   1        0.85        1.74      3.13 o
   2   6   1       80.24       77.18      5.08 o
   3   6   1      306.42      333.39     11.02 o
   4   6   1       58.57       56.01      3.94 o
   5   6   1       92.50       87.45      4.99 o
   6   6   1       57.27       59.79      3.19 o
   7   6   1       23.59       28.56      5.96 o
  -4   7   1       11.01       14.26      8.26 o
  -3   7   1       26.68       31.43      3.97 o
  -2   7   1       10.23        9.29      4.34 o
  -1   7   1       25.67       27.57      2.10 o
   0   7   1      115.40      106.59      9.61 o
   1   7   1      401.85      423.22     13.53 o
   2   7   1       92.34      104.31      4.53 o
   3   7   1      290.46      314.11     11.45 o
   4   7   1       15.38       12.43      2.82 o
   5   7   1       77.80       90.57      7.97 o
   6   7   1       37.94       22.78      4.60 o
   7   7   1       35.00       32.27      6.41 o
  -3   8   1        6.74       12.12      4.63 o
  -2   8   1       88.84       97.19      7.20 o
  -1   8   1       87.05       87.08      3.56 o
   0   8   1      196.58      192.00      7.73 o
   1   8   1      126.95      123.39      7.33 o
   2   8   1      263.84      257.88     13.94 o
   3   8   1        5.89        8.02      3.52 o
   4   8   1      105.03      105.98     16.47 o
   5   8   1       97.00      113.71      8.45 o
   6   8   1       34.01       32.76      5.70 o
   7   8   1       20.54       41.76     22.00 o
  -2   9   1       32.25       29.07      9.09 o
  -1   9   1       26.12       35.40      8.05 o
   0   9   1       48.31       53.28      3.58 o
   1   9   1      116.49      112.65      5.85 o
   2   9   1      163.76      147.53     38.32 o
   3   9   1       35.26       36.61      5.43 o
   4   9   1       50.16       46.85      4.46 o
   5   9   1        2.26        2.69      3.43 o
   6   9   1       32.49       36.88      7.25 o
   0  10   1       21.66       23.71      4.58 o
   1  10   1       47.65       51.00      6.47 o
   2  10   1        2.11        4.86      3.82 o
   3  10   1      117.56      106.11      5.65 o
   4  10   1       32.23       28.46      8.00 o
   5  10   1        3.55       10.74      4.52 o
  -4 -10   2       30.72       36.35      4.73 o
  -3 -10   2        5.09        9.94     19.99 o
  -2 -10   2       41.64       40.43      5.14 o
  -1 -10   2       19.67       31.90      5.63 o
  -5  -9   2       32.10       24.48      5.79 o
  -4  -9   2       59.96       71.73      7.22 o
  -3  -9   2      125.45      108.59      6.33 o
  -2  -9   2        0.97        5.54      3.17 o
  -1  -9   2       67.28       82.42      9.82 o
   0  -9   2       92.21       87.70      5.59 o
   1  -9   2       12.84       15.66      4.81 o
  -6  -8   2       57.44       60.73      6.00 o
  -5  -8   2       46.31       49.03      5.43 o
  -4  -8   2      180.50      174.38      7.59 o
  -3  -8   2      170.79      161.95      6.46 o
  -2  -8   2        5.72       10.11      6.31 o
  -1  -8   2      131.70      121.10      7.50 o
   0  -8   2       24.02       30.85      6.32 o
   1  -8   2       85.30       85.25      8.80 o
   2  -8   2       14.18       19.94      4.83 o
  -7  -7   2       72.30       69.88      6.39 o
  -6  -7   2       31.60       33.99      4.45 o
  -5  -7   2       10.77       13.89      5.47 o
  -4  -7   2      287.08      293.09      9.26 o
  -3  -7   2       38.03       38.24      4.82 o
  -2  -7   2      234.46      245.98     11.29 o
  -1  -7   2       27.90       27.85      3.32 o
   0  -7   2        0.66        6.39      2.29 o
   1  -7   2       36.64       36.49      4.10 o
   2  -7   2      118.68      111.23      6.66 o
   3  -7   2       50.75       47.43      4.69 o
  -7  -6   2       21.71       22.86      3.13 o
  -6  -6   2      117.55      114.56      3.99 o
  -5  -6   2       60.03       57.96      2.68 o
  -4  -6   2       17.48       21.31      5.59 o
  -3  -6   2        4.37        2.67      2.27 o
  -2  -6   2      197.52      180.99      7.19 o
  -1  -6   2      203.44      193.60      6.51 o
   0  -6   2      345.22      359.04     11.45 o
   1  -6   2       23.99       27.01      2.97 o
   2  -6   2        4.33        6.79      3.51 o
   3  -6   2      124.21      131.48      5.69 o
   4  -6   2        7.53        7.44      4.07 o
  -7  -5   2        1.37        3.06      1.98 o
  -6  -5   2      116.96      122.30      4.30 o
  -5  -5   2      226.46      239.32      6.32 o
  -4  -5   2       95.35      101.49      4.96 o
  -3  -5   2      311.15      310.75     12.43 o
  -2  -5   2      398.06      380.13      7.70 o
  -1  -5   2       11.88       10.71      1.84 o
   0  -5   2      163.00      154.38      5.24 o
   1  -5   2      491.75      518.02     10.74 o
   2  -5   2       23.85       29.96      4.34 o
   3  -5   2      153.75      151.66      8.34 o
   4  -5   2       78.22       84.82      7.10 o
   5  -5   2       36.24       38.45      2.69 o
  -7  -4   2       66.92       64.00      3.90 o
  -6  -4   2       83.33       84.21      5.69 o
  -5  -4   2      487.05      490.50     11.53 o
  -4  -4   2      438.95      433.77      9.93 o
  -3  -4   2      172.03      161.00      3.89 o
  -2  -4   2      694.99      746.82     15.93 o
  -1  -4   2      105.54      130.13      4.18 o
   0  -4   2      252.17      256.74      5.26 o
   1  -4   2      656.91      656.33     14.40 o
   2  -4   2      277.40      273.86      9.24 o
   3  -4   2       63.74       80.60      4.12 o
   4  -4   2      226.99      227.78      7.04 o
   5  -4   2       71.33       70.34      3.67 o
   6  -4   2        5.74        9.03      2.78 o
  -7  -3   2      136.26      140.53      5.43 o
  -6  -3   2      103.37      108.55      4.47 o
  -5  -3   2      229.48      196.38      6.20 o
  -4  -3   2      118.52      127.45      3.50 o
  -3  -3   2      362.96      368.09      8.57 o
  -2  -3   2      321.17      332.27      8.36 o
  -1  -3   2       64.12       49.19      2.58 o
   0  -3   2      251.68      279.43      6.21 o
   1  -3   2       19.17       36.60      1.54 o
   2  -3   2      670.96      654.61     13.53 o
   3  -3   2      175.83      172.97      5.34 o
   4  -3   2      225.63      228.82      6.27 o
   5  -3   2      157.33      154.39      6.83 o
   6  -3   2        7.44       19.96      3.53 o
  -7  -2   2       56.43       62.80      3.73 o
  -6  -2   2       41.77       36.91      2.55 o
  -5  -2   2      106.64      104.97      5.39 o
  -4  -2   2      287.17      275.34      6.79 o
  -3  -2   2      464.43      441.01     10.37 o
  -2  -2   2      144.63      144.29      3.63 o
  -1  -2   2      336.66      358.31      8.52 o
   0  -2   2        2.94        1.99      1.06 o
   1  -2   2      222.05      208.82      4.25 o
   2  -2   2     1788.78     1739.83     37.61 o
   3  -2   2      163.65      162.54      5.24 o
   4  -2   2       81.89       74.23      3.92 o
   5  -2   2       80.68       90.92      3.54 o
   6  -2   2       34.90       46.51      9.08 o
  -7  -1   2       97.67      105.63      4.48 o
  -6  -1   2       22.27       22.62     12.40 o
  -5  -1   2      145.96      135.18      6.72 o
  -4  -1   2      164.96      152.40      7.50 o
  -3  -1   2       63.74       65.86      2.44 o
  -2  -1   2      286.45      298.84      9.04 o
   0  -1   2       47.57       67.11      1.86 o
   1  -1   2       47.21       64.08      2.07 o
   2  -1   2      704.05      700.58     16.14 o
   3  -1   2      327.34      365.27      9.40 o
   4  -1   2      408.75      398.31      9.66 o
   5  -1   2      130.49      139.42      4.73 o
   6  -1   2      166.97      157.21      5.68 o
   7  -1   2       19.38       23.98      3.11 o
  -7   0   2       55.78       46.38      3.59 o
  -6   0   2      138.52      141.09      5.25 o
  -5   0   2      362.43      366.53     16.32 o
  -4   0   2      442.25      492.49     13.01 o
  -3   0   2      713.33      714.73     19.30 o
  -2   0   2        9.27       25.37      1.56 o
  -1   0   2      287.17      319.51      8.78 o
   1   0   2      336.70      333.09      7.68 o
   2   0   2     1310.45     1264.16     28.60 o
   3   0   2      575.31      533.70     14.29 o
   4   0   2      487.94      526.81     12.63 o
   5   0   2      153.32      150.21      5.38 o
   6   0   2      300.88      295.37      8.00 o
   7   0   2        9.80        9.03      3.15 o
  -7   1   2       21.79       11.61      5.11 o
  -6   1   2      248.36      243.26      7.80 o
  -5   1   2      204.68      215.38      6.28 o
  -4   1   2      192.36      188.50      5.67 o
  -3   1   2      525.33      556.15     11.01 o
  -2   1   2        9.11       19.51      1.76 o
  -1   1   2      318.06      326.39      6.57 o
   1   1   2     5497.58     5776.30    270.61 o
   2   1   2      397.28      407.74      9.45 o
   3   1   2      634.19      684.93     14.79 o
   4   1   2      481.02      451.64     11.88 o
   5   1   2      100.27      100.85      4.58 o
   6   1   2       74.37       75.05      5.09 o
   7   1   2       31.68       28.35      7.09 o
  -7   2   2       31.38       27.76      2.85 o
  -6   2   2       66.94       77.53      3.70 o
  -5   2   2       35.91       44.47      2.55 o
  -4   2   2        7.61        7.13      1.98 o
  -3   2   2      300.50      278.59      6.20 o
  -2   2   2      818.33      835.46     17.37 o
  -1   2   2        4.21        5.08      4.67 o
   0   2   2      739.45      810.00     23.03 o
   1   2   2     1167.88     1264.71     37.77 o
   2   2   2      129.64      131.42      3.32 o
   3   2   2     1811.81     1783.05     37.52 o
   4   2   2      604.37      548.85     15.05 o
   5   2   2       88.62       84.49      2.47 o
   6   2   2        8.03       13.07      2.87 o
   7   2   2        9.15       13.19      8.36 o
   8   2   2       20.69       15.46      5.56 o
  -6   3   2       47.63       47.39      5.47 o
  -5   3   2       63.47       65.92      3.19 o
  -4   3   2       49.48       54.95      3.27 o
  -3   3   2      134.68      114.75      3.81 o
  -2   3   2       22.49       28.83      3.53 o
  -1   3   2       65.92       61.02      2.21 o
   0   3   2     1637.12     1563.13     91.27 o
   1   3   2      540.78      564.49     15.26 o
   2   3   2      197.22      200.82      4.23 o
   3   3   2      540.31      539.83     13.40 o
   4   3   2      229.86      222.28      5.86 o
   5   3   2      145.63      146.17      4.88 o
   6   3   2      148.86      145.52     19.28 o
   7   3   2       48.65       52.75      5.66 o
   8   3   2       37.28       29.92     25.53 o
  -6   4   2       49.43       45.26      3.90 o
  -5   4   2       38.24       38.50      2.63 o
  -4   4   2      109.15      108.11      4.25 o
  -3   4   2      126.99      148.83      5.42 o
  -2   4   2      315.51      307.20      8.09 o
  -1   4   2      402.94      426.79     11.28 o
   0   4   2      317.78      290.95      7.51 o
   1   4   2      246.06      252.44      9.63 o
   2   4   2      216.50      208.35      5.28 o
   3   4   2      815.46      796.87     16.27 o
   4   4   2      600.03      617.78     13.34 o
   5   4   2      224.21      213.87      6.83 o
   6   4   2       76.73       58.89      4.85 o
   7   4   2      141.68      152.30     12.06 o
   8   4   2       18.23       22.99      4.53 o
  -5   5   2       87.44       79.25      4.48 o
  -4   5   2      184.87      187.92      9.20 o
  -3   5   2        0.49        0.95      3.04 o
  -2   5   2      157.94      152.76      6.42 o
  -1   5   2      222.37      243.99      8.34 o
   0   5   2       24.70       26.44     16.09 o
   1   5   2      822.89      818.26     19.97 o
   2   5   2      852.77      852.71     18.88 o
   3   5   2      283.27      295.08      9.14 o
   4   5   2      159.46      154.03      4.31 o
   5   5   2      366.12      378.80     10.43 o
   6   5   2       19.14       21.88      4.25 o
   7   5   2       27.23       23.03      3.45 o
   8   5   2       12.94       15.90      3.45 o
  -5   6   2       33.09       33.83      5.58 o
  -4   6   2       77.47       87.48      5.88 o
  -3   6   2        3.81        1.53      2.43 o
  -2   6   2        4.57        1.73      3.41 o
  -1   6   2      214.33      196.11      5.72 o
   0   6   2      176.46      177.62      8.79 o
   1   6   2      136.35      132.22     11.70 o
   2   6   2      818.87      817.19     18.40 o
   3   6   2      112.67      121.12      4.71 o
   4   6   2        5.88        5.52      3.49 o
   5   6   2      207.64      232.05      8.66 o
   6   6   2       55.97       66.26      5.76 o
   7   6   2        0.50        3.71      2.49 o
  -4   7   2       18.44       21.16      6.11 o
  -3   7   2       95.57       95.41     10.63 o
  -2   7   2       71.88       75.93      4.59 o
  -1   7   2        5.90        2.24      2.36 o
   0   7   2       43.10       43.02      3.40 o
   1   7   2       48.14       48.21      5.06 o
   2   7   2      369.48      357.83     16.87 o
   3   7   2      339.01      356.39     12.90 o
   4   7   2       83.43       95.86      5.34 o
   5   7   2       11.90       15.12      4.24 o
   6   7   2       52.30       57.91      9.96 o
   7   7   2       18.57       19.65      4.46 o
  -3   8   2        9.76       29.19      5.10 o
  -2   8   2      112.07      124.82      6.55 o
  -1   8   2       26.45       34.78      4.56 o
   0   8   2      190.94      190.90      7.52 o
   1   8   2      118.01      115.25      5.16 o
   2   8   2        6.17        7.38      5.48 o
   3   8   2      148.25      142.54      5.48 o
   4   8   2      232.11      225.02     10.92 o
   5   8   2       85.39       80.34      6.55 o
   6   8   2       34.82       37.99      4.38 o
   7   8   2       51.92       44.70      8.51 o
  -2   9   2       10.50       15.82      6.44 o
  -1   9   2       34.52       34.10      4.31 o
   0   9   2      114.00      105.95      5.83 o
   1   9   2       76.72       65.87      5.11 o
   2   9   2       57.88       58.59      5.37 o
   3   9   2       71.60       75.07      6.72 o
   4   9   2       75.29       77.71      6.50 o
   5   9   2       58.79       59.67      6.08 o
   6   9   2       20.14       13.18      7.29 o
   0  10   2       38.23       48.78      5.58 o
   1  10   2       36.03       34.13      8.37 o
   2  10   2       66.25       58.24      4.53 o
   3  10   2       32.51       38.56      7.81 o
   4  10   2       31.78       31.73     18.07 o
   5  10   2        1.36        7.71      4.60 o
  -3 -10   3       23.20       11.39      3.79 o
  -2 -10   3       17.95       16.77      4.87 o
  -5  -9   3        7.86        9.94      3.31 o
  -4  -9   3       67.12       72.18      5.49 o
  -3  -9   3       28.28       28.40      2.33 o
  -2  -9   3       58.21       52.66      4.04 o
  -1  -9   3      117.19      102.09      7.09 o
   0  -9   3       18.58       14.08      2.90 o
   1  -9   3        6.07       14.96      3.89 o
  -6  -8   3       43.42       46.62      7.03 o
  -5  -8   3       95.74      102.77     11.46 o
  -4  -8   3       92.16      110.32      8.13 o
  -3  -8   3       15.71       19.16      3.86 o
  -2  -8   3       69.12       64.73      4.40 o
  -1  -8   3       99.86       86.25      5.50 o
   0  -8   3      146.27      135.22     10.15 o
   1  -8   3       62.02       50.55      6.73 o
   2  -8   3       22.10       16.37      4.07 o
  -6  -7   3       47.69       57.69      6.31 o
  -5  -7   3       52.90       53.28      3.79 o
  -4  -7   3      131.39      127.70      4.45 o
  -3  -7   3      105.96      111.92      4.69 o
  -2  -7   3      208.76      221.91     10.90 o
  -1  -7   3       52.20       50.75      7.79 o
   0  -7   3       26.03       29.54      5.47 o
   1  -7   3       26.17       23.38      3.71 o
   2  -7   3       41.48       42.19      6.10 o
   3  -7   3       49.72       47.95     14.33 o
  -7  -6   3       20.62       18.16      3.66 o
  -6  -6   3       39.51       41.05      3.23 o
  -5  -6   3       80.48       88.14      4.97 o
  -4  -6   3       83.66       92.14      3.82 o
  -3  -6   3      203.05      194.76      6.91 o
  -2  -6   3      105.31      103.53      3.86 o
  -1  -6   3       13.34       15.98      6.77 o
   0  -6   3      197.85      190.57     10.33 o
   1  -6   3       28.95       30.84      2.91 o
   2  -6   3       16.20       16.59      2.34 o
   3  -6   3       27.94       30.87      4.95 o
   4  -6   3       32.35       36.59      4.16 o
  -7  -5   3       20.07       18.38      4.38 o
  -6  -5   3       57.44       59.74      5.23 o
  -5  -5   3       96.53       94.09      3.91 o
  -4  -5   3       29.54       33.49      3.97 o
  -3  -5   3      659.42      645.25     15.96 o
  -2  -5   3      327.59      328.25      7.95 o
  -1  -5   3       11.70        9.52      3.16 o
   0  -5   3      267.10      263.48      6.65 o
   1  -5   3       80.51       78.45      3.73 o
   2  -5   3       42.43       34.23      4.04 o
   3  -5   3       66.12       70.11      4.63 o
   4  -5   3      191.50      195.20      6.75 o
   5  -5   3       36.36       30.50      6.55 o
  -7  -4   3       35.08       32.19      4.23 o
  -6  -4   3      106.54      105.83      8.43 o
  -5  -4   3       87.57       70.01      6.37 o
  -4  -4   3      260.34      276.41      9.90 o
  -3  -4   3      563.52      549.69     11.88 o
  -2  -4   3      626.15      640.07     13.65 o
  -1  -4   3      203.85      201.50      5.47 o
   0  -4   3       98.05      101.22      4.18 o
   1  -4   3      354.37      317.28      7.32 o
   2  -4   3      369.49      372.44      9.85 o
   3  -4   3      139.49      140.27      5.11 o
   4  -4   3      149.19      149.07      8.13 o
   5  -4   3       54.65       47.26      3.45 o
  -7  -3   3       90.21       90.80      6.21 o
  -6  -3   3       76.14       75.91      4.45 o
  -5  -3   3      323.25      304.83      7.75 o
  -4  -3   3      196.60      200.20      6.06 o
  -3  -3   3       40.48       30.30      1.67 o
  -2  -3   3      510.54      529.11     10.81 o
  -1  -3   3     1951.17     2027.91     50.16 o
   0  -3   3      803.90      808.29     17.32 o
   1  -3   3       86.83       90.83      3.85 o
   2  -3   3       83.50       85.68      3.73 o
   3  -3   3       13.35       19.86      3.66 o
   4  -3   3       77.89       82.55      3.74 o
   5  -3   3       40.13       43.41      4.26 o
   6  -3   3       38.15       31.55      3.05 o
  -7  -2   3       18.51       22.58      4.09 o
  -6  -2   3        0.27        4.87      3.00 o
  -5  -2   3      566.58      571.17     16.36 o
  -4  -2   3      395.17      371.36      9.45 o
  -3  -2   3      766.71      785.91     19.18 o
  -2  -2   3      235.50      199.88      4.21 o
  -1  -2   3      254.55      254.05      6.77 o
   0  -2   3      102.27      104.14      2.89 o
   1  -2   3       22.63       26.37      1.23 o
   2  -2   3      391.08      372.52      7.38 o
   3  -2   3        6.40        7.49      5.75 o
   4  -2   3       81.44       89.40      5.27 o
   5  -2   3       11.65       22.10      3.22 o
   6  -2   3       96.58      101.46      4.53 o
  -7  -1   3       17.16       20.47      4.74 o
  -6  -1   3       41.30       44.82      3.29 o
  -5  -1   3      214.68      208.21      5.67 o
  -4  -1   3      579.01      552.07     13.65 o
  -3  -1   3      293.06      278.69      7.14 o
  -2  -1   3       78.46       75.02      2.51 o
  -1  -1   3      648.00      718.72     18.68 o
   0  -1   3      638.49      709.59     16.88 o
   1  -1   3      127.32      130.13      2.97 o
   2  -1   3      477.07      471.73     10.80 o
   3  -1   3      127.18      111.48      4.48 o
   4  -1   3      278.38      289.39      7.80 o
   5  -1   3      384.53      377.56     10.95 o
   6  -1   3       87.71       97.31      5.08 o
   7  -1   3       24.13       22.12      4.14 o
  -7   0   3       64.92       58.25      3.48 o
  -6   0   3      160.22      158.22      6.00 o
  -5   0   3       20.18       18.81      3.65 o
  -4   0   3      368.49      353.31      7.77 o
  -3   0   3      632.71      644.81     12.87 o
  -2   0   3      687.22      678.27     21.11 o
  -1   0   3      740.89      789.09     24.70 o
   0   0   3      452.29      440.54     12.85 o
   1   0   3       66.30       77.47      2.64 o
   2   0   3      510.91      495.21     10.46 o
   3   0   3     1319.00     1435.33     29.35 o
   4   0   3      385.39      380.89      9.07 o
   5   0   3      517.24      476.34     13.67 o
   6   0   3      164.16      159.76      7.45 o
   7   0   3        6.19        9.63      6.28 o
  -7   1   3       20.50       20.37      3.18 o
  -6   1   3      173.60      172.43      9.78 o
  -5   1   3      125.19      122.94      5.28 o
  -4   1   3      104.27       94.97      3.70 o
  -3   1   3     1572.40     1587.35     35.06 o
  -2   1   3       58.27       52.56      2.15 o
  -1   1   3       20.32       20.59      1.53 o
   0   1   3     2860.74     2910.78    117.29 o
   1   1   3     1493.56     1680.42     53.49 o
   2   1   3      258.15      273.47      7.25 o
   3   1   3      908.31      895.65     20.30 o
   4   1   3      109.97      115.35      3.28 o
   5   1   3       11.40       16.46      2.10 o
   6   1   3      156.98      137.90      4.88 o
   7   1   3       40.88       43.43      3.00 o
  -6   2   3      135.97      145.41      8.21 o
  -5   2   3       63.67       65.71      5.18 o
  -4   2   3      111.91      106.70      5.91 o
  -3   2   3      352.44      337.67      7.25 o
  -2   2   3      814.79      849.06     17.20 o
  -1   2   3     1711.25     1742.83     35.09 o
   0   2   3       45.93       44.60      3.92 o
   1   2   3      130.37      171.91      7.40 o
   2   2   3      841.70      966.54     29.74 o
   3   2   3      255.02      232.35      6.60 o
   4   2   3      445.69      444.30     10.10 o
   5   2   3       52.84       49.99      4.40 o
   6   2   3       38.51       39.12      4.28 o
   7   2   3      119.36      112.07      9.76 o
  -6   3   3       37.65       39.41      2.95 o
  -5   3   3       70.58       76.48      4.90 o
  -4   3   3      766.23      745.19     16.56 o
  -3   3   3        8.15       13.05      4.01 o
  -2   3   3      246.09      218.21      5.29 o
  -1   3   3       20.42       30.88      1.98 o
   0   3   3       18.35       15.00      3.72 o
   1   3   3      200.71      203.57      6.86 o
   2   3   3      286.38      261.48      7.51 o
   3   3   3      406.30      389.04      8.49 o
   4   3   3      113.50      108.93      3.61 o
   5   3   3      361.34      369.10     11.18 o
   6   3   3      152.48      159.34      7.25 o
   7   3   3      148.21      147.67      6.01 o
   8   3   3       35.31       32.31      4.07 o
  -6   4   3       16.18       19.76      3.41 o
  -5   4   3       95.27       96.38      3.96 o
  -4   4   3      118.09      127.66      4.42 o
  -3   4   3      132.76      138.26      4.90 o
  -2   4   3      193.39      201.23      5.50 o
  -1   4   3        5.39        6.10      3.05 o
   0   4   3      161.27      155.64      5.33 o
   1   4   3      261.54      270.10      8.87 o
   2   4   3      700.06      717.25     17.51 o
   3   4   3      944.77      965.77     19.61 o
   4   4   3      373.77      362.88      8.08 o
   5   4   3      505.42      480.96     12.80 o
   6   4   3      157.62      157.21      6.96 o
   7   4   3       54.72       71.72      6.74 o
   8   4   3       25.99       29.00      5.41 o
  -5   5   3       69.26       73.26      5.89 o
  -4   5   3       11.24        9.76      4.17 o
  -3   5   3      112.83      107.85      5.35 o
  -2   5   3      592.26      590.72     17.53 o
  -1   5   3      303.86      311.30      7.51 o
   0   5   3        2.82        4.74      2.47 o
   1   5   3      449.46      445.96     13.30 o
   2   5   3      563.64      557.25     13.80 o
   3   5   3      394.80      379.17     12.27 o
   4   5   3      510.62      495.32     11.08 o
   5   5   3      260.52      260.91      6.86 o
   6   5   3       18.89       25.86      5.30 o
   7   5   3        7.10       13.83      4.95 o
   8   5   3       14.48       14.83      5.32 o
  -5   6   3       51.00       60.19     14.97 o
  -4   6   3       96.46       89.05      5.75 o
  -3   6   3        0.71        2.80      4.65 o
  -2   6   3      214.94      219.59      9.25 o
  -1   6   3      118.04      119.45      4.34 o
   0   6   3      295.34      290.12      9.40 o
   1   6   3      135.31      131.80      5.68 o
   2   6   3      230.56      217.65      9.53 o
   3   6   3        0.42        3.61      2.09 o
   4   6   3       25.83       35.13      3.26 o
   5   6   3      220.77      213.00      7.18 o
   6   6   3       40.44       42.77      5.47 o
   7   6   3       20.62       19.27      3.46 o
  -4   7   3       27.15       18.84      4.60 o
  -3   7   3      113.08      111.73      5.86 o
  -2   7   3       15.70       19.60      4.55 o
  -1   7   3       21.52       24.62      6.30 o
   0   7   3      202.46      198.17      8.14 o
   1   7   3       23.49       21.41      4.82 o
   2   7   3      137.42      138.61      6.99 o
   3   7   3      163.87      170.37      4.75 o
   4   7   3       66.24       55.73      3.69 o
   5   7   3       96.15       99.00      9.06 o
   6   7   3       54.76       62.73     34.95 o
   7   7   3       72.41       63.58      3.93 o
  -3   8   3       96.84       84.66     31.65 o
  -2   8   3        5.23       17.84      5.86 o
  -1   8   3       45.31       47.78      5.95 o
   0   8   3       71.89       82.05      3.39 o
   1   8   3       88.67       84.69      5.35 o
   2   8   3       85.92       84.37      4.47 o
   3   8   3      181.45      179.92      6.66 o
   4   8   3      262.16      257.30     10.78 o
   5   8   3       49.02       57.00      8.97 o
   6   8   3       95.16       84.51      6.49 o
   7   8   3       56.65       68.16     15.13 o
  -2   9   3       21.28       27.90      7.47 o
  -1   9   3       32.06       42.47      8.51 o
   0   9   3       54.86       61.96      4.52 o
   1   9   3      119.40      121.67      8.69 o
   2   9   3       92.63       88.65      6.14 o
   3   9   3      112.42      112.80      8.65 o
   4   9   3      112.69      116.85     12.73 o
   5   9   3       18.13       30.24      5.29 o
   6   9   3       76.57       62.47      5.98 o
   0  10   3       15.85       16.04      2.27 o
   1  10   3        8.33        5.99      2.83 o
   2  10   3       68.54       63.53      4.91 o
   3  10   3       62.48       52.28      4.13 o
   4  10   3       28.53       37.76     10.74 o
   5  10   3        8.87       11.33      5.08 o
   2  11   3        0.77       18.06      9.26 o
   3  11   3        1.85       12.54     11.31 o
  -4  -9   4       33.56       17.27      9.56 o
  -3  -9   4        9.26       16.50      4.28 o
  -2  -9   4       88.92       85.98     25.71 o
  -1  -9   4       80.79       79.25      5.71 o
   0  -9   4       22.83       26.06     64.44 o
  -6  -8   4       14.74       23.43      8.62 o
  -5  -8   4       54.48       54.67    182.59 o
  -4  -8   4      108.87      110.09     11.77 o
  -3  -8   4       55.72       66.79      3.19 o
  -2  -8   4       80.35       85.69      4.51 o
  -1  -8   4       73.88       67.97      4.92 o
   0  -8   4       92.30      102.65      8.88 o
   1  -8   4       72.73       67.43      4.83 o
   2  -8   4       30.17       41.20      6.88 o
  -6  -7   4       14.42       15.48      5.70 o
  -5  -7   4       33.44       42.57      3.87 o
  -4  -7   4       24.98       28.48      6.02 o
  -3  -7   4      255.62      276.70      8.95 o
  -2  -7   4      114.85      108.66      4.21 o
  -1  -7   4      117.73      117.95      4.86 o
   0  -7   4       64.03       71.34      4.78 o
   1  -7   4        6.68       13.23     12.24 o
   2  -7   4       22.99       33.23      4.22 o
   3  -7   4        3.17       12.51     48.75 o
  -7  -6   4       29.84       29.16      3.77 o
  -6  -6   4      117.21      105.78      5.14 o
  -5  -6   4        0.47        1.99      2.54 o
  -4  -6   4       51.05       54.92      4.10 o
  -3  -6   4      193.29      191.67     12.10 o
  -2  -6   4       25.32       31.79      1.75 o
  -1  -6   4       55.98       46.91      5.19 o
   0  -6   4      164.32      159.27      6.66 o
   1  -6   4       10.87       18.88      3.18 o
   2  -6   4       29.94       33.08      7.22 o
   3  -6   4       39.38       46.30      7.41 o
   4  -6   4       24.71       30.21      5.11 o
  -7  -5   4        7.37       12.98      7.56 o
  -6  -5   4       73.06       74.96      4.18 o
  -5  -5   4       50.66       39.15      3.32 o
  -4  -5   4       91.67      106.53      6.62 o
  -3  -5   4       18.71       23.30      3.02 o
  -2  -5   4      149.90      147.39     10.39 o
  -1  -5   4       72.86       69.60      2.97 o
   0  -5   4      629.26      635.20     13.70 o
   1  -5   4      356.47      350.65      9.12 o
   2  -5   4       30.93       39.47      4.22 o
   3  -5   4      139.16      137.05      4.86 o
   4  -5   4       65.54       72.28      5.99 o
   5  -5   4        5.48       10.45      8.99 o
  -7  -4   4       23.66       19.55      5.07 o
  -6  -4   4       15.37       18.63      3.27 o
  -5  -4   4      300.59      313.96      9.09 o
  -4  -4   4       77.20       83.50      4.75 o
  -3  -4   4      586.11      612.33     14.71 o
  -2  -4   4      995.89      982.64     26.14 o
  -1  -4   4      579.43      575.59     12.85 o
   0  -4   4      151.90      139.10      4.19 o
   1  -4   4      337.74      354.66      7.70 o
   2  -4   4      299.45      316.73      8.75 o
   3  -4   4      165.25      162.26      5.57 o
   4  -4   4      100.71       91.36      3.91 o
   5  -4   4        3.46        9.10      2.77 o
  -7  -3   4       16.71       23.14      4.81 o
  -6  -3   4       24.24       37.33      7.66 o
  -5  -3   4      279.05      299.92      9.59 o
  -4  -3   4      286.56      255.64      6.76 o
  -3  -3   4      582.23      593.54     13.20 o
  -2  -3   4      305.33      316.54      8.02 o
  -1  -3   4     1932.86     1950.25     48.73 o
   0  -3   4      326.89      304.02      8.11 o
   1  -3   4      145.22      151.71      3.68 o
   2  -3   4      104.57       93.57      3.20 o
   3  -3   4       13.42       17.28      3.35 o
   4  -3   4       21.41       17.62      2.87 o
   5  -3   4       77.19       79.56      8.94 o
   6  -3   4       16.61       19.64      3.59 o
  -7  -2   4        9.58       19.52      4.22 o
  -6  -2   4      136.20      161.07      6.62 o
  -5  -2   4       37.58       31.78      4.04 o
  -4  -2   4      208.40      203.05      6.46 o
  -3  -2   4      325.15      322.04      8.46 o
  -2  -2   4     1576.75     1535.12     34.33 o
  -1  -2   4      376.44      359.07      9.94 o
   0  -2   4        1.20        4.14      1.09 o
   1  -2   4       12.48       11.69      1.56 o
   2  -2   4        4.69        2.35      1.51 o
   3  -2   4        6.75        6.88      2.54 o
   4  -2   4       66.49       79.32      4.46 o
   5  -2   4      127.59      122.26      6.58 o
   6  -2   4       80.99       86.84      6.37 o
  -7  -1   4       16.98       26.43      4.80 o
  -6  -1   4       41.32       49.14      4.15 o
  -5  -1   4      167.99      161.96      6.84 o
  -4  -1   4       42.96       33.85      2.51 o
  -3  -1   4      313.52      288.03      8.62 o
  -2  -1   4      379.76      354.24      8.72 o
  -1  -1   4      160.46      172.72      7.36 o
   0  -1   4        3.33        9.24      1.00 o
   1  -1   4     1213.28     1224.79     25.91 o
   2  -1   4      644.42      614.94     11.21 o
   3  -1   4      243.77      232.16      4.91 o
   4  -1   4      208.56      202.06      6.54 o
   5  -1   4      207.14      214.72      7.38 o
   6  -1   4       64.77       64.15      3.39 o
   7  -1   4       59.95       60.00      4.15 o
  -7   0   4       21.45       24.05      3.80 o
  -6   0   4       72.73       79.41      5.43 o
  -5   0   4       36.07       33.00      2.22 o
  -4   0   4      227.82      199.80      5.17 o
  -3   0   4      230.41      240.91      6.26 o
  -2   0   4       13.81        4.04      1.53 o
  -1   0   4     9242.87     9322.00    410.31 o
   0   0   4     1719.46     1781.78     47.60 o
   1   0   4      924.83      977.60     27.15 o
   2   0   4      461.05      497.20     10.91 o
   3   0   4      309.83      305.19      6.71 o
   4   0   4      152.92      144.78      4.70 o
   5   0   4      170.51      149.98      8.44 o
   6   0   4       69.37       74.11      6.84 o
   7   0   4       22.46       23.91      3.15 o
  -7   1   4       12.72       13.83      2.89 o
  -6   1   4       68.81       63.12      4.38 o
  -5   1   4        8.69        9.29      2.48 o
  -4   1   4     1749.09     1664.79     33.08 o
  -3   1   4      935.91      947.18     20.01 o
  -2   1   4      883.81      928.65     19.68 o
  -1   1   4      462.28      415.37     10.86 o
   0   1   4     1577.36     1739.00     72.55 o
   1   1   4      352.40      374.69     14.03 o
   2   1   4       47.99       38.83      2.63 o
   3   1   4      997.67      971.34     19.47 o
   4   1   4        2.63        4.61      1.87 o
   5   1   4        9.84       20.79      3.26 o
   6   1   4      102.25      120.02      5.00 o
   7   1   4       43.14       41.56      3.91 o
  -6   2   4       44.13       49.79      4.90 o
  -5   2   4       74.25       80.28      6.50 o
  -4   2   4      237.93      244.84      7.54 o
  -3   2   4      405.77      385.43      8.92 o
  -2   2   4     1805.04     1802.94     40.11 o
  -1   2   4        3.04        3.56      1.34 o
   0   2   4     1241.93     1276.55     43.75 o
   1   2   4       31.25       41.44      3.08 o
   2   2   4     1536.80     1794.59     47.82 o
   3   2   4      267.00      281.12      6.81 o
   4   2   4       58.55       63.19      4.17 o
   5   2   4      147.59      148.44      7.55 o
   6   2   4      105.98      114.65      5.80 o
   7   2   4       73.02       80.01      5.34 o
  -6   3   4       19.38       30.60      3.49 o
  -5   3   4      169.63      168.11      7.92 o
  -4   3   4        1.35        3.68      2.23 o
  -3   3   4      181.20      183.53      5.06 o
  -2   3   4      502.23      492.90     10.06 o
  -1   3   4      166.89      174.33      5.12 o
   0   3   4       61.99       89.94      4.81 o
   1   3   4       90.69       87.91      5.55 o
   2   3   4      143.91      135.17      4.93 o
   3   3   4      152.90      133.93      3.66 o
   4   3   4      297.77      304.35      7.39 o
   5   3   4      659.90      651.13     17.40 o
   6   3   4      152.53      140.28      4.91 o
   7   3   4      101.40      100.07      7.94 o
   8   3   4       29.12       27.58      7.10 o
  -6   4   4       19.49       19.38      2.79 o
  -5   4   4       75.08       76.09      5.68 o
  -4   4   4       79.40       78.01      4.56 o
  -3   4   4       13.18       11.79      2.29 o
  -2   4   4      390.56      401.95      9.80 o
  -1   4   4      165.83      131.00      3.83 o
   0   4   4      604.21      616.44     15.21 o
   1   4   4     1064.93     1105.21     32.02 o
   2   4   4     1438.63     1542.80     53.34 o
   3   4   4      202.00      181.59      5.49 o
   4   4   4      232.65      240.30      6.18 o
   5   4   4      216.32      213.28      6.47 o
   6   4   4      124.04      114.21      4.86 o
   7   4   4      109.04      110.26      6.23 o
   8   4   4       37.58       38.24      7.12 o
  -5   5   4       70.71       64.80      4.66 o
  -4   5   4       35.31       33.29     18.49 o
  -3   5   4      127.57      127.59      6.27 o
  -2   5   4      755.41      737.98     22.26 o
  -1   5   4      272.88      258.22      6.55 o
   0   5   4     1330.14     1356.73     32.92 o
   1   5   4       35.42       27.13      4.52 o
   2   5   4      301.13      281.54      9.46 o
   3   5   4       68.01       58.16      4.17 o
   4   5   4      296.10      305.45      7.23 o
   5   5   4      115.31      109.92      5.85 o
   6   5   4        1.19       10.81      5.21 o
   7   5   4       58.77       66.67      6.19 o
   8   5   4       44.19       45.10      4.97 o
  -4   6   4       79.22       88.15      7.19 o
  -3   6   4      363.82      361.64     13.41 o
  -2   6   4        0.84       11.75      3.65 o
  -1   6   4      225.71      206.74      7.13 o
   0   6   4       59.38       55.74      3.90 o
   1   6   4       50.35       58.92      3.49 o
   2   6   4      175.90      155.56      9.52 o
   3   6   4       15.42       18.12      2.61 o
   4   6   4       78.69       80.02      3.63 o
   5   6   4      108.72      115.41      4.88 o
   6   6   4       18.03       18.88      3.72 o
   7   6   4       64.20       71.86      5.25 o
  -4   7   4       54.73       60.97      5.20 o
  -3   7   4       94.96       97.41      5.72 o
  -2   7   4        4.34        3.80      3.12 o
  -1   7   4      147.84      136.12      5.59 o
   0   7   4        5.54       10.47      5.32 o
   1   7   4       10.88       16.37      5.26 o
   2   7   4       51.71       64.20      5.43 o
   3   7   4       92.37       94.72      4.83 o
   4   7   4      205.61      196.46      8.26 o
   5   7   4       33.34       52.06      7.66 o
   6   7   4      215.43      200.92      9.63 o
   7   7   4       32.40       35.26      3.10 o
  -3   8   4        2.41        8.04     38.39 o
  -2   8   4       98.20      110.41     11.57 o
  -1   8   4       40.89       49.43      7.03 o
   0   8   4       88.15       86.46      5.65 o
   1   8   4        9.69        5.92      4.25 o
   2   8   4       88.21       84.56      6.45 o
   3   8   4      254.43      243.30      9.31 o
   4   8   4      160.23      170.89      7.24 o
   5   8   4       61.68       62.29      3.85 o
   6   8   4      207.07      190.41     11.92 o
   7   8   4       14.97       20.04      7.49 o
  -2   9   4        6.96       12.60     37.49 o
  -1   9   4      116.56      126.25      7.50 o
   0   9   4      111.00      103.99      6.52 o
   1   9   4      122.16      120.03      6.54 o
   2   9   4       75.70       78.27     17.12 o
   3   9   4       62.23       55.09      7.05 o
   4   9   4        9.40       18.73      3.66 o
   5   9   4       68.34       51.68      4.07 o
   6   9   4       52.81       58.54      8.41 o
   0  10   4        3.69        7.17      2.52 o
   1  10   4       72.41       67.70      4.81 o
   2  10   4        2.94        0.77      3.91 o
   3  10   4       53.63       49.41      8.01 o
   4  10   4       23.72       16.59      7.91 o
   5  10   4        4.55       15.05      4.27 o
   2  11   4        0.65       10.11     26.51 o
   3  11   4        7.23        8.35      5.41 o
  -4  -9   5        2.50       13.28      6.24 o
  -3  -9   5       23.97       22.74      9.31 o
  -2  -9   5       39.39       45.21      6.37 o
  -1  -9   5       95.81      106.95      6.55 o
   0  -9   5       32.35       42.31      5.64 o
  -5  -8   5       36.15       31.07      5.17 o
  -4  -8   5       37.04       34.11      4.22 o
  -3  -8   5      105.33      126.28      9.74 o
  -2  -8   5       49.69       46.82      9.15 o
  -1  -8   5       22.13       24.09      3.57 o
   0  -8   5      105.53      108.41      8.04 o
   1  -8   5       49.40       52.64      5.65 o
  -6  -7   5       52.23       61.10      5.21 o
  -5  -7   5       20.77       16.02      3.57 o
  -4  -7   5      170.20      162.21      7.03 o
  -3  -7   5       11.81       21.60      4.18 o
  -2  -7   5       65.52       76.81      5.46 o
  -1  -7   5       39.71       45.87      6.08 o
   0  -7   5       27.85       24.07      4.12 o
   1  -7   5       41.63       44.09      3.50 o
   2  -7   5       43.82       38.11      3.65 o
   3  -7   5       13.40       10.65      6.42 o
  -6  -6   5        0.69        4.92      2.61 o
  -5  -6   5       18.36       18.01      6.57 o
  -4  -6   5       46.15       49.41      6.33 o
  -3  -6   5       31.16       30.45      5.72 o
  -2  -6   5       26.61       25.45      2.74 o
  -1  -6   5      209.90      202.08      7.71 o
   0  -6   5       58.03       52.82      4.42 o
   1  -6   5        3.90       19.23      5.25 o
   2  -6   5       25.77       21.72      5.52 o
   3  -6   5      181.68      174.15      7.80 o
   4  -6   5       14.91       13.72      2.57 o
  -7  -5   5       12.79       16.65      8.23 o
  -6  -5   5        4.86        6.67      4.16 o
  -5  -5   5       56.57       62.29      4.65 o
  -4  -5   5        1.37        3.85      2.97 o
  -3  -5   5      357.78      356.84     13.36 o
  -2  -5   5        0.35        3.06      2.73 o
  -1  -5   5      155.83      152.88      4.64 o
   0  -5   5      916.54      898.71     21.96 o
   1  -5   5      202.67      191.74      7.44 o
   2  -5   5      110.82      104.68      4.37 o
   3  -5   5      118.50      121.70      8.48 o
   4  -5   5       16.58       23.56      3.93 o
  -7  -4   5        0.31        4.05      4.04 o
  -6  -4   5      137.14      142.09      8.06 o
  -5  -4   5       28.75       24.50      5.96 o
  -4  -4   5        9.73        7.66      2.64 o
  -3  -4   5      330.07      365.30     11.97 o
  -2  -4   5     1226.03     1267.93     39.45 o
  -1  -4   5      489.53      458.68     11.43 o
   0  -4   5      426.62      433.56     11.37 o
   1  -4   5      396.44      414.88      8.83 o
   2  -4   5      161.59      151.63      5.32 o
   3  -4   5        1.80        5.09      2.74 o
   4  -4   5      143.07      142.20      6.44 o
   5  -4   5        7.87        7.59      2.84 o
  -7  -3   5       11.96       18.91      7.04 o
  -6  -3   5      119.21      128.95      5.43 o
  -5  -3   5      301.93      279.34      9.75 o
  -4  -3   5      111.18      130.55     10.49 o
  -3  -3   5      131.82      120.06      3.75 o
  -2  -3   5      681.75      681.46     15.34 o
  -1  -3   5      467.08      456.95     10.69 o
   0  -3   5       15.86       20.07      3.54 o
   1  -3   5     1010.26      974.34     18.01 o
   2  -3   5      145.63      144.39      4.16 o
   3  -3   5        1.40        5.88      2.10 o
   4  -3   5       23.29       22.51      2.18 o
   5  -3   5       55.27       59.01      5.83 o
   6  -3   5        7.67       16.42      3.26 o
  -7  -2   5       16.34       39.32     15.51 o
  -6  -2   5       53.81       62.12      8.05 o
  -5  -2   5      136.76      128.15      5.70 o
  -4  -2   5       40.35       34.41      6.02 o
  -3  -2   5      103.17       95.83      3.22 o
  -2  -2   5       72.24       86.44      2.70 o
  -1  -2   5      965.56      979.28     22.52 o
   0  -2   5      119.06      101.18      6.00 o
   1  -2   5      529.84      478.26     11.36 o
   2  -2   5      117.90      118.32      5.26 o
   3  -2   5      162.03      164.57      4.68 o
   4  -2   5       45.03       48.08      3.43 o
   5  -2   5       67.23       73.51      4.71 o
   6  -2   5       21.89       16.95      4.64 o
  -7  -1   5       14.62       17.57      7.77 o
  -6  -1   5       11.74        9.35      3.78 o
  -5  -1   5       89.63       76.35      4.89 o
  -4  -1   5      425.13      403.46     13.13 o
  -3  -1   5      114.41      116.12      5.12 o
  -2  -1   5      454.74      442.43     11.52 o
  -1  -1   5      586.33      528.01     13.74 o
   0  -1   5      404.83      390.00      8.82 o
   1  -1   5      544.85      556.04     12.40 o
   2  -1   5      589.11      606.57     11.57 o
   3  -1   5      573.26      557.47     11.18 o
   4  -1   5      471.30      460.67     11.27 o
   5  -1   5        6.49        3.14      3.17 o
   6  -1   5       17.11       23.26      4.73 o
   7  -1   5       22.81       19.19      4.44 o
  -7   0   5       72.25       66.58      7.06 o
  -6   0   5       11.42        7.72      3.27 o
  -5   0   5        0.29        2.62      2.79 o
  -4   0   5      473.48      465.03     12.12 o
  -3   0   5        0.44        2.10      3.10 o
  -2   0   5     1867.17     1830.20     53.24 o
  -1   0   5     1927.66     2068.86     66.06 o
   0   0   5     4493.14     4702.48    127.39 o
   1   0   5     2570.47     2725.31     71.10 o
   2   0   5       20.64       18.61      3.94 o
   3   0   5      197.56      191.25      5.57 o
   4   0   5        9.71        7.77      2.48 o
   5   0   5      165.39      182.20      6.15 o
   6   0   5       92.80       95.50      5.24 o
   7   0   5        4.24        4.43      3.80 o
  -7   1   5       60.47       60.95      5.54 o
  -6   1   5       17.39       14.72      3.53 o
  -5   1   5      150.80      127.64      5.05 o
  -4   1   5      166.14      155.96      5.41 o
  -3   1   5      744.74      727.83     16.41 o
  -2   1   5     1203.03     1208.83     33.67 o
  -1   1   5     1290.64     1386.94     46.13 o
   0   1   5     1676.23     1760.45     52.48 o
   1   1   5        6.84        7.06      2.62 o
   2   1   5      184.33      179.18      4.91 o
   3   1   5      641.41      675.94     13.89 o
   4   1   5      231.17      244.34      6.27 o
   5   1   5      192.54      202.96      9.62 o
   6   1   5      105.68       99.86      5.37 o
   7   1   5       36.33       33.49      5.93 o
  -6   2   5       65.59       61.64      3.96 o
  -5   2   5      157.63      154.48      5.56 o
  -4   2   5       67.10       60.43      5.77 o
  -3   2   5      129.05      115.04      4.12 o
  -2   2   5      182.92      174.89      4.17 o
  -1   2   5       94.10       76.64      2.58 o
   0   2   5      876.69      876.67     38.76 o
   1   2   5       10.62       32.16      4.49 o
   2   2   5      876.91      928.21     24.01 o
   3   2   5      130.07      109.51      5.68 o
   4   2   5       66.43       69.80      3.73 o
   5   2   5       35.29       48.75      3.57 o
   6   2   5       61.17       65.01      3.80 o
   7   2   5      100.40       93.58      9.45 o
  -6   3   5       14.30       15.98      8.42 o
  -5   3   5       42.05       48.23      4.95 o
  -4   3   5       12.00       12.58      5.29 o
  -3   3   5        6.21        8.58      2.05 o
  -2   3   5      341.63      357.00      6.68 o
  -1   3   5       20.52       10.17      2.88 o
   0   3   5     2051.72     2229.70     69.81 o
   1   3   5      272.19      272.81     11.13 o
   2   3   5      475.61      498.59     24.82 o
   3   3   5       39.91       27.39      5.85 o
   4   3   5      727.04      760.45     18.39 o
   5   3   5       88.40       89.82      4.81 o
   6   3   5       34.36       31.09      3.70 o
   7   3   5       65.48       70.28     10.77 o
  -5   4   5       21.06       18.63      2.75 o
  -4   4   5        5.54        5.21      1.98 o
  -3   4   5      808.48      818.23     16.23 o
  -2   4   5      185.45      178.75      4.39 o
  -1   4   5      185.91      171.39      6.68 o
   0   4   5      898.14      895.43     19.61 o
   1   4   5     1064.36     1113.81     34.54 o
   2   4   5      798.00      771.14     25.25 o
   3   4   5      172.74      179.77      6.99 o
   4   4   5      230.76      223.87      8.24 o
   5   4   5       95.13       94.67      3.68 o
   6   4   5        1.20        4.91      2.90 o
   7   4   5      103.00      101.91      4.88 o
  -5   5   5       26.79       35.38      7.54 o
  -4   5   5        6.45       12.36      4.98 o
  -3   5   5      334.58      338.60     15.54 o
  -2   5   5      335.42      340.36      8.99 o
  -1   5   5     1284.75     1275.89     26.45 o
   0   5   5      122.72      109.93      6.41 o
   1   5   5      483.73      506.38     15.09 o
   2   5   5       53.01       51.42      5.91 o
   3   5   5       72.05       70.61      4.56 o
   4   5   5      450.31      445.00     11.66 o
   5   5   5       45.42       45.39      2.93 o
   6   5   5       43.29       43.06      2.74 o
   7   5   5       71.34       65.26      6.43 o
  -4   6   5      152.00      155.29      8.26 o
  -3   6   5        0.22        1.52      2.91 o
  -2   6   5      191.83      221.66      8.01 o
  -1   6   5      320.98      309.92      8.60 o
   0   6   5       12.17        5.81      4.73 o
   1   6   5       63.71       72.15      6.87 o
   2   6   5      142.91      136.89      7.10 o
   3   6   5        2.18        3.42      2.44 o
   4   6   5       93.72       92.47      3.78 o
   5   6   5        5.99        3.00      2.06 o
   6   6   5      269.82      259.70      8.02 o
   7   6   5       11.58       16.50      3.14 o
  -4   7   5       66.12       58.30      5.11 o
  -3   7   5        6.51       17.00      6.39 o
  -2   7   5        0.24        3.01      3.68 o
  -1   7   5       92.10       88.29      3.80 o
   0   7   5      132.26      127.36     10.42 o
   1   7   5       33.49       30.07      3.87 o
   2   7   5      146.25      153.63      7.75 o
   3   7   5      415.99      414.58     12.84 o
   4   7   5       13.06       13.98      8.45 o
   5   7   5       68.92       71.07      4.44 o
   6   7   5      122.22      118.58      6.25 o
   7   7   5       18.98       27.50      5.58 o
  -3   8   5       63.12       57.33      6.86 o
  -2   8   5       24.13       29.31      5.73 o
  -1   8   5      120.77      146.09      8.08 o
   0   8   5       87.21       89.03      6.83 o
   1   8   5      141.48      143.95      8.62 o
   2   8   5       19.01       21.58      3.70 o
   3   8   5      262.62      255.75     11.15 o
   4   8   5       67.14       70.91      6.87 o
   5   8   5      101.09       96.66      5.46 o
   6   8   5       21.10       27.44      3.33 o
   7   8   5       24.06       29.87      6.01 o
  -2   9   5      102.34       95.62     30.33 o
  -1   9   5       10.15       18.93     18.26 o
   0   9   5       74.95       83.97     11.10 o
   1   9   5      193.88      193.70     10.53 o
   2   9   5       52.86       55.83      6.70 o
   3   9   5        7.00        4.26      4.80 o
   4   9   5       62.87       61.99      2.71 o
   5   9   5       38.54       42.48      5.88 o
   6   9   5       49.17       63.06      5.59 o
   0  10   5       41.71       40.19      3.00 o
   1  10   5        0.20        3.46      3.52 o
   2  10   5       33.44       36.71     12.51 o
   3  10   5       27.77       24.82      8.25 o
   4  10   5        6.78       15.95     13.18 o
   5  10   5       37.46       30.07      5.39 o
   2  11   5        0.44        2.87      7.30 o
   3  11   5       21.90       13.35      4.03 o
  -3  -9   6        2.93        5.79      4.05 o
  -2  -9   6       57.18       44.40      7.66 o
  -1  -9   6       37.72       36.36      7.67 o
  -5  -8   6       26.58       23.55      4.39 o
  -4  -8   6       93.48       86.33      7.18 o
  -3  -8   6       40.45       39.15      4.05 o
  -2  -8   6       13.23        8.56     79.01 o
  -1  -8   6      123.44      109.17      6.85 o
   0  -8   6       41.57       44.14      6.15 o
   1  -8   6       15.64       37.08     11.58 o
  -5  -7   6       73.59       67.43      6.01 o
  -4  -7   6       34.41       34.87      5.25 o
  -3  -7   6       94.81       98.57      7.53 o
  -2  -7   6        3.87       11.25      6.21 o
  -1  -7   6        8.05       12.14      2.59 o
   0  -7   6       79.22       86.96      5.69 o
   1  -7   6       53.23       50.62      5.34 o
   2  -7   6       12.05        9.90      4.16 o
  -6  -6   6       62.89       56.90      4.72 o
  -5  -6   6       12.66       13.87      3.81 o
  -4  -6   6        0.39        3.94      3.33 o
  -3  -6   6       13.07       13.49      2.82 o
  -2  -6   6       45.19       39.92      3.86 o
  -1  -6   6       98.14       97.11      4.93 o
   0  -6   6      150.84      141.46      5.48 o
   1  -6   6        2.13        5.49      2.70 o
   2  -6   6      183.89      178.73      8.01 o
   3  -6   6        0.99        1.77      2.27 o
  -6  -5   6       73.88       89.20      6.52 o
  -5  -5   6       30.97       24.91      3.19 o
  -4  -5   6       77.41       97.28      7.20 o
  -3  -5   6      109.33       95.97      6.70 o
  -2  -5   6       19.95       14.36      4.04 o
  -1  -5   6      173.95      175.15      7.20 o
   0  -5   6       41.76       43.31      2.68 o
   1  -5   6      262.17      262.72      7.82 o
   2  -5   6      247.45      242.39      7.96 o
   3  -5   6       56.86       62.80      7.73 o
   4  -5   6       19.74       23.59      3.36 o
  -7  -4   6        7.43       15.04      5.05 o
  -6  -4   6       84.93       88.42      7.11 o
  -5  -4   6      120.16      119.14      6.73 o
  -4  -4   6       41.88       48.89      5.56 o
  -3  -4   6      342.58      320.19     10.76 o
  -2  -4   6      149.58      144.58      6.56 o
  -1  -4   6      293.18      293.47      9.37 o
   0  -4   6       83.94       94.36      4.85 o
   1  -4   6      514.56      498.61     12.71 o
   2  -4   6        0.65        7.53      5.54 o
   3  -4   6      307.79      310.30      8.86 o
   4  -4   6       87.86       89.59      6.21 o
   5  -4   6       12.10       13.80     22.04 o
  -7  -3   6       44.16       57.26     10.13 o
  -6  -3   6      131.81      108.31      6.13 o
  -5  -3   6       16.53       17.31      4.16 o
  -4  -3   6      137.15      143.59      4.79 o
  -3  -3   6      181.41      182.23      5.32 o
  -2  -3   6      304.81      325.80     11.51 o
  -1  -3   6       56.86       58.79      3.09 o
   0  -3   6      237.80      231.82      5.26 o
   1  -3   6      234.65      224.74      6.19 o
   2  -3   6       61.48       58.36      3.00 o
   3  -3   6       82.92       76.44      2.73 o
   4  -3   6      313.09      317.56      8.88 o
   5  -3   6       41.34       39.25      9.60 o
  -7  -2   6       64.25       60.23      8.86 o
  -6  -2   6       74.79       66.98      4.11 o
  -5  -2   6        7.19       30.24     21.50 o
  -4  -2   6      206.12      199.19      7.92 o
  -3  -2   6       95.52       90.25      3.92 o
  -2  -2   6      115.43      106.63      4.14 o
  -1  -2   6       13.88       11.76      1.34 o
   0  -2   6      772.82      747.51     15.51 o
   1  -2   6     1324.33     1336.58     26.30 o
   2  -2   6      271.40      251.71      5.87 o
   3  -2   6       26.88       26.97      2.70 o
   4  -2   6       86.26       83.50      4.78 o
   5  -2   6       24.29       28.83      5.15 o
   6  -2   6       53.24       53.35      3.62 o
  -7  -1   6       55.05       44.68      8.26 o
  -6  -1   6        0.26        4.71      4.78 o
  -5  -1   6       58.30       52.84      4.95 o
  -4  -1   6       13.22       19.05      4.05 o
  -3  -1   6        0.50        2.47      1.27 o
  -2  -1   6     1117.52     1094.25     27.38 o
  -1  -1   6      587.76      632.63     17.70 o
   0  -1   6      297.84      270.39      6.52 o
   1  -1   6      838.13      876.19     18.70 o
   2  -1   6      262.13      262.40      6.12 o
   3  -1   6      857.65      840.69     16.79 o
   4  -1   6        8.56        9.06      2.39 o
   5  -1   6      124.41      118.77      5.72 o
   6  -1   6       25.70       27.16      3.73 o
  -7   0   6       27.48       14.33      5.66 o
  -6   0   6        3.51        5.13      4.97 o
  -5   0   6      274.33      274.98      9.84 o
  -4   0   6      284.39      286.55      9.47 o
  -3   0   6       31.47       26.94      2.91 o
  -2   0   6      151.90      152.64      6.60 o
  -1   0   6      708.19      827.71     24.86 o
   0   0   6     1533.83     1571.04     44.47 o
   1   0   6        9.20        6.89      2.43 o
   2   0   6     2135.86     2180.91     46.35 o
   3   0   6      356.30      340.16      7.92 o
   4   0   6        0.50        7.05      2.50 o
   5   0   6      282.67      288.80      8.57 o
   6   0   6       15.98       12.30      3.01 o
   7   0   6       34.77       41.55      3.76 o
  -6   1   6       50.13       40.04      5.08 o
  -5   1   6       57.13       53.73      8.43 o
  -4   1   6      258.01      237.86      7.52 o
  -3   1   6      164.74      166.60      4.25 o
  -2   1   6      122.01      107.28      3.72 o
  -1   1   6      137.72      123.56      4.32 o
   0   1   6     2062.39     2154.14     80.01 o
   1   1   6      113.01      150.63      6.07 o
   2   1   6     2037.58     2185.92     56.52 o
   3   1   6       81.19       81.29      5.37 o
   4   1   6      380.82      395.07     10.02 o
   5   1   6       39.11       33.86      3.60 o
   6   1   6       61.09       50.81      4.45 o
   7   1   6        7.59        4.35      3.45 o
  -6   2   6       46.90       44.21      3.65 o
  -5   2   6       12.54       13.39      2.56 o
  -4   2   6        9.53       14.27      2.39 o
  -3   2   6      600.27      597.81     13.44 o
  -2   2   6      112.48      121.73      4.39 o
  -1   2   6        4.03       21.89      5.14 o
   0   2   6      393.73      429.74     12.27 o
   1   2   6     1111.46     1102.58     37.09 o
   2   2   6      150.57      127.54      4.96 o
   3   2   6      491.33      501.07     10.68 o
   4   2   6      458.66      457.75     10.80 o
   5   2   6       34.46       30.78      3.07 o
   6   2   6        4.08       16.10      6.19 o
   7   2   6       15.20        9.90      3.79 o
  -6   3   6       52.45       50.58      3.98 o
  -5   3   6       33.63       32.75      4.48 o
  -4   3   6       37.77       42.41      2.62 o
  -3   3   6       78.08       85.47      4.20 o
  -2   3   6       24.76       20.05      2.28 o
  -1   3   6     1032.71     1049.85     25.61 o
   0   3   6      900.02      894.54     29.41 o
   1   3   6     2126.35     2253.89    148.01 o
   2   3   6      204.96      173.23     11.39 o
   3   3   6       11.00       13.05      3.07 o
   4   3   6      198.24      199.82      6.71 o
   5   3   6      127.85      135.92      4.72 o
   6   3   6       23.70       31.08      3.92 o
   7   3   6       97.04       92.67      5.41 o
  -5   4   6        6.35        8.81      3.17 o
  -4   4   6      132.96      130.21      5.44 o
  -3   4   6      124.60      121.20      5.79 o
  -2   4   6      185.49      173.72      4.06 o
  -1   4   6      587.44      601.92     14.10 o
   0   4   6      285.71      256.16     11.04 o
   1   4   6      492.13      490.83     19.18 o
   2   4   6     1169.02     1228.58     47.70 o
   3   4   6       78.07       73.86      6.17 o
   4   4   6      377.34      371.87     11.86 o
   5   4   6       36.83       31.63      2.81 o
   6   4   6      251.66      259.05      7.89 o
   7   4   6       73.71       75.87      8.02 o
  -5   5   6       53.21       59.12      5.28 o
  -4   5   6       91.77       93.74      5.44 o
  -3   5   6       64.94       53.93      4.92 o
  -2   5   6      107.90      126.29      5.61 o
  -1   5   6      182.68      172.22      5.19 o
   0   5   6      351.39      356.50      9.54 o
   1   5   6      651.98      628.83     22.84 o
   2   5   6       10.56       11.89      3.66 o
   3   5   6      755.81      817.82     30.77 o
   4   5   6      186.08      190.49      7.16 o
   5   5   6        0.34        3.43      2.31 o
   6   5   6      113.30      113.73      5.41 o
   7   5   6       11.96       10.34      3.81 o
  -4   6   6       16.84       23.10      3.64 o
  -3   6   6       18.06       29.32      8.44 o
  -2   6   6       92.12      144.44      7.05 o
  -1   6   6      173.66      173.12      7.23 o
   0   6   6       34.38       27.09      2.85 o
   1   6   6      467.48      436.31     13.64 o
   2   6   6       46.71       40.96      4.08 o
   3   6   6      234.14      246.00     10.56 o
   4   6   6       14.81       20.28      4.41 o
   5   6   6      310.57      318.77      9.89 o
   6   6   6        3.23        4.88      3.60 o
   7   6   6        5.25        4.69      2.35 o
  -4   7   6       34.22       26.71      5.07 o
  -3   7   6        9.80       19.90      6.80 o
  -2   7   6       63.08       57.17     12.63 o
  -1   7   6       90.83       91.00      4.35 o
   0   7   6       19.56       26.50      5.44 o
   1   7   6      136.02      160.14      9.13 o
   2   7   6      542.94      526.80     31.70 o
   3   7   6        7.94        4.17      4.46 o
   4   7   6        6.07        4.56      2.61 o
   5   7   6      133.54      134.83      8.20 o
   6   7   6       23.98       25.04      6.32 o
   7   7   6        1.13        4.07      3.17 o
  -3   8   6       13.68       16.63      3.91 o
  -2   8   6       75.41       76.55      6.89 o
  -1   8   6      118.07      108.25     14.10 o
   0   8   6      244.24      236.73      9.67 o
   1   8   6       13.62        7.66      5.74 o
   2   8   6       78.03       78.25     48.81 o
   3   8   6       86.25       98.35      5.15 o
   4   8   6       28.43       30.22      8.20 o
   5   8   6       55.59       53.47      4.39 o
   6   8   6      108.59      110.72     11.12 o
   7   8   6       10.08       17.62      3.45 o
  -2   9   6        8.13        7.85      5.94 o
  -1   9   6       30.86       30.67      6.92 o
   0   9   6      137.08      142.43      8.44 o
   1   9   6      105.41      103.38      6.90 o
   2   9   6       22.48       32.46     13.63 o
   3   9   6      117.18      109.69      7.53 o
   4   9   6       13.23       15.35      1.82 o
   5   9   6       40.83       48.13      5.78 o
   6   9   6        8.73        9.96      5.79 o
   0  10   6       23.14       20.62      3.42 o
   1  10   6       61.35       60.38     14.12 o
   2  10   6       27.26       30.93      4.91 o
   3  10   6       35.93       45.22      6.86 o
   4  10   6       64.01       68.38      4.66 o
   5  10   6        0.14        9.48      5.94 o
   2  11   6        9.71       12.92      3.99 o
   3  11   6       11.09       10.45      3.26 o
  -4  -8   7       34.56       35.58      7.38 o
  -3  -8   7       15.75       16.06      5.92 o
  -2  -8   7       35.92       36.00      5.50 o
  -1  -8   7       33.80       39.07      4.13 o
   0  -8   7       66.80       66.98      6.62 o
  -5  -7   7       36.29       42.67     17.36 o
  -4  -7   7       84.66       86.04      6.94 o
  -3  -7   7       64.68       78.39      5.78 o
  -2  -7   7       27.07       24.93      8.36 o
  -1  -7   7       48.72       44.77      3.74 o
   0  -7   7        0.54        5.78      2.81 o
   1  -7   7        3.33        8.79      3.53 o
   2  -7   7      143.38      159.03     21.37 o
  -6  -6   7       34.79       44.48      8.27 o
  -5  -6   7       20.97       15.15      3.67 o
  -4  -6   7       39.21       48.65      5.73 o
  -3  -6   7       21.66       18.27     16.00 o
  -2  -6   7        8.92       18.03      3.13 o
  -1  -6   7      272.57      278.14      9.32 o
   0  -6   7        0.97        2.35      1.87 o
   1  -6   7       63.13       67.19      6.01 o
   2  -6   7        0.24        2.88      2.83 o
   3  -6   7       45.93       41.94      5.85 o
  -6  -5   7       68.50       84.83     12.50 o
  -5  -5   7        2.72        4.07      3.64 o
  -4  -5   7       78.41       84.79     10.59 o
  -3  -5   7      148.79      139.78      8.00 o
  -2  -5   7       56.28       48.46      3.74 o
  -1  -5   7       14.80       13.58      2.93 o
   0  -5   7      185.23      177.65      6.62 o
   1  -5   7       93.97       87.93      2.86 o
   2  -5   7        1.08        1.86      2.65 o
   3  -5   7      105.71      108.29      5.04 o
   4  -5   7       38.04       38.87     11.06 o
  -6  -4   7      140.76      128.62     40.31 o
  -5  -4   7       31.95       43.09      8.49 o
  -4  -4   7      143.41      138.47      4.91 o
  -3  -4   7      138.86      136.65      6.03 o
  -2  -4   7      163.55      153.52      6.97 o
  -1  -4   7       26.50       25.88      3.62 o
   0  -4   7      351.36      334.87      8.00 o
   1  -4   7      318.79      319.35      9.03 o
   2  -4   7      139.53      137.86      4.60 o
   3  -4   7       57.67       47.38      3.09 o
   4  -4   7      141.64      145.14     11.85 o
   5  -4   7        6.10       13.64     19.68 o
  -6  -3   7       69.72       72.32      5.99 o
  -5  -3   7      139.03      140.06     10.37 o
  -4  -3   7       62.71       55.86      3.15 o
  -3  -3   7        4.51        7.42      3.39 o
  -2  -3   7      394.30      408.29     13.67 o
  -1  -3   7      194.23      195.02      9.99 o
   0  -3   7       40.14       45.43      2.27 o
   1  -3   7      358.10      362.61      9.29 o
   2  -3   7       72.46       62.21      5.75 o
   3  -3   7      241.59      261.82      8.46 o
   4  -3   7       38.95       46.40      5.95 o
   5  -3   7       29.55       33.04      7.74 o
  -7  -2   7       19.16       18.56      3.92 o
  -6  -2   7        4.65        7.97      4.44 o
  -5  -2   7      221.01      206.10     10.59 o
  -4  -2   7      212.09      227.51      7.63 o
  -3  -2   7       45.52       45.27      2.95 o
  -2  -2   7       57.10       55.90      3.37 o
  -1  -2   7        4.67        4.49      1.26 o
   0  -2   7      202.00      189.20      5.62 o
   1  -2   7       59.76       56.33      2.99 o
   2  -2   7      321.35      312.96      8.42 o
   3  -2   7      375.39      386.48      8.71 o
   4  -2   7       15.67       16.90      2.43 o
   5  -2   7       81.31       85.19      4.82 o
   6  -2   7        4.03        7.83      3.67 o
  -6  -1   7       15.39       16.01      3.48 o
  -5  -1   7      101.75      105.84      5.25 o
  -4  -1   7       40.81       40.09      2.99 o
  -3  -1   7       75.69       75.88      3.47 o
  -2  -1   7      392.37      395.88      9.71 o
  -1  -1   7       47.40       43.31      3.63 o
   0  -1   7      627.71      632.30     15.04 o
   1  -1   7      107.91      119.16      5.28 o
   2  -1   7      559.47      547.60     14.35 o
   3  -1   7       16.24       22.13      4.29 o
   4  -1   7      420.45      428.91     10.82 o
   5  -1   7      113.56      122.96      6.64 o
   6  -1   7       20.35       15.92      6.32 o
  -6   0   7       29.36       29.78      5.44 o
  -5   0   7      157.33      148.63      6.37 o
  -4   0   7       57.01       51.30      5.17 o
  -3   0   7      146.90      148.35      6.05 o
  -2   0   7      286.95      307.04      9.52 o
  -1   0   7      240.81      280.60      8.44 o
   0   0   7        4.57        5.11      2.03 o
   1   0   7      533.42      550.39     12.26 o
   2   0   7      930.99      911.92     18.22 o
   3   0   7       14.55       18.13      3.57 o
   4   0   7      712.25      695.03     20.01 o
   5   0   7      323.12      304.77     11.48 o
   6   0   7       53.59       49.23      5.31 o
   7   0   7       12.05       12.91      4.19 o
  -6   1   7       92.25       86.91      6.64 o
  -5   1   7      106.72       95.75      8.16 o
  -4   1   7       97.04       88.14      4.28 o
  -3   1   7      107.27      103.67      3.50 o
  -2   1   7       78.35       99.44      3.99 o
  -1   1   7      538.98      544.30     14.65 o
   0   1   7      401.24      410.39     12.05 o
   1   1   7     1810.39     1925.04     52.39 o
   2   1   7     1130.80     1128.18     24.74 o
   3   1   7      335.20      332.22     13.84 o
   4   1   7        8.39       12.22      3.94 o
   5   1   7      196.63      195.09      6.95 o
   6   1   7       55.32       56.66      4.74 o
   7   1   7        8.94       16.80      5.88 o
  -6   2   7       78.91       92.33      8.18 o
  -5   2   7        1.05        5.00      3.94 o
  -4   2   7       43.70       58.77      4.68 o
  -3   2   7      382.36      378.55      8.48 o
  -2   2   7       30.27       19.43      2.58 o
  -1   2   7      222.58      238.86      7.82 o
   0   2   7      508.79      502.76     14.99 o
   1   2   7       12.79        5.72      2.48 o
   2   2   7      500.89      507.43     17.07 o
   3   2   7      724.17      752.45     16.86 o
   4   2   7      238.97      208.97      6.24 o
   5   2   7       73.49       86.67      4.83 o
   6   2   7       65.06       71.10      5.05 o
   7   2   7       22.67       24.15      6.82 o
  -6   3   7       27.81       32.67     17.80 o
  -5   3   7       63.28       71.06      3.83 o
  -4   3   7       74.82       70.63      4.51 o
  -3   3   7       91.41       82.96      4.50 o
  -2   3   7        7.54        7.30      2.26 o
  -1   3   7       49.54       43.63      5.44 o
   0   3   7      324.42      264.63     12.56 o
   1   3   7      716.31      729.92     34.21 o
   2   3   7        1.70        7.49      4.39 o
   3   3   7      247.87      256.08      7.75 o
   4   3   7      570.43      585.74     15.72 o
   5   3   7       19.98       12.25      3.82 o
   6   3   7      174.50      175.21      7.44 o
   7   3   7       32.64       32.26      4.92 o
  -5   4   7       33.48       37.16     10.30 o
  -4   4   7       58.60       50.50      6.16 o
  -3   4   7       82.79       83.30      3.59 o
  -2   4   7       96.70      101.96      4.38 o
  -1   4   7      168.05      164.44      8.27 o
   0   4   7        3.69        9.90      5.23 o
   1   4   7      589.62      614.66     18.24 o
   2   4   7       22.80       12.43      2.89 o
   3   4   7      924.14      975.69     33.24 o
   4   4   7      203.24      212.89      8.84 o
   5   4   7      423.98      407.26     12.08 o
   6   4   7       64.78       64.53      6.11 o
   7   4   7       25.11       27.60      4.82 o
  -5   5   7       21.06       32.10      5.77 o
  -4   5   7       22.54       30.16      6.65 o
  -3   5   7       45.24       41.48      3.79 o
  -2   5   7      142.13      143.68      5.94 o
  -1   5   7      120.10      120.64      5.23 o
   0   5   7       90.24       86.67      6.20 o
   1   5   7      387.01      352.14     14.70 o
   2   5   7      792.25      837.86     29.37 o
   3   5   7      383.39      360.63     13.98 o
   4   5   7       92.55       89.50      4.54 o
   5   5   7      364.90      388.69     11.14 o
   6   5   7       19.32       18.14      4.13 o
   7   5   7        7.54        8.72      2.50 o
  -4   6   7        5.51       11.34      3.47 o
  -3   6   7        0.57        5.06      3.30 o
  -2   6   7      105.26      115.67      6.58 o
  -1   6   7      150.72      144.94      4.43 o
   0   6   7      270.00      264.61     10.63 o
   1   6   7      381.42      401.29     15.82 o
   2   6   7      442.27      423.59     15.77 o
   3   6   7        0.53        2.46      4.01 o
   4   6   7       76.76       76.40      6.76 o
   5   6   7       31.69       31.91      2.45 o
   6   6   7       31.24       37.54     10.00 o
   7   6   7        5.19        6.02      4.77 o
  -3   7   7       28.64       44.91      5.99 o
  -2   7   7       37.66       38.44      5.75 o
  -1   7   7       45.26       41.42      5.91 o
   0   7   7       18.48       15.46      4.42 o
   1   7   7      139.36      130.97      8.54 o
   2   7   7      170.39      190.86     13.39 o
   3   7   7      134.69      146.93      6.00 o
   4   7   7       11.49       12.18      5.04 o
   5   7   7       35.79       36.08      3.83 o
   6   7   7        0.27        1.44      2.40 o
   7   7   7       51.15       45.25      3.46 o
  -3   8   7       22.64       33.54      6.03 o
  -2   8   7        7.75        8.31      5.24 o
  -1   8   7       45.08       50.16      3.41 o
   0   8   7       77.42       75.51      5.63 o
   1   8   7       41.73       45.74      9.45 o
   2   8   7       44.49       39.55      5.31 o
   3   8   7      185.58      178.36      8.47 o
   4   8   7      115.17      126.42      7.09 o
   5   8   7      118.03      132.11     11.95 o
   6   8   7        5.98       14.61      7.96 o
   7   8   7       51.64       44.62      7.23 o
  -2   9   7       18.95       22.95     12.46 o
  -1   9   7       19.50       21.30      3.04 o
   0   9   7      101.04      113.41     15.67 o
   1   9   7       54.95       64.67     13.05 o
   2   9   7       79.08       90.84     27.96 o
   3   9   7       74.37       80.71      5.56 o
   4   9   7      130.05      136.15      7.83 o
   5   9   7       23.20       28.60     12.25 o
   6   9   7       91.51       88.40      6.15 o
   0  10   7       40.79       49.60      6.58 o
   1  10   7       28.48       32.45      6.18 o
   2  10   7       71.51       68.61      6.71 o
   3  10   7       73.99       87.90     16.09 o
   4  10   7        3.29       11.41      9.12 o
   5  10   7        2.82       15.74      5.20 o
  -3  -8   8       10.09        9.53      5.32 o
  -2  -8   8       14.39       17.47      8.53 o
  -1  -8   8      122.75      122.40     25.41 o
  -4  -7   8       51.56       65.33     16.23 o
  -3  -7   8       59.62       49.77      5.16 o
  -2  -7   8       72.86       75.14      6.88 o
  -1  -7   8       24.47       25.86      3.74 o
   0  -7   8        5.71        9.11      2.17 o
   1  -7   8       74.65       66.96      3.69 o
  -5  -6   8       16.56       19.64      8.95 o
  -4  -6   8       66.26       66.07      6.68 o
  -3  -6   8       22.06       31.64      8.00 o
  -2  -6   8       58.61       64.92      4.61 o
  -1  -6   8        1.48        3.50      2.90 o
   0  -6   8       31.70       35.96      2.94 o
   1  -6   8       22.33       21.70     12.53 o
   2  -6   8       32.31       30.58      5.05 o
   3  -6   8        3.12       13.24      4.73 o
  -6  -5   8       33.88       24.88      6.62 o
  -5  -5   8        9.14       31.32     10.92 o
  -4  -5   8       88.81       79.45     10.94 o
  -3  -5   8       52.53       51.79      5.34 o
  -2  -5   8       18.62       23.46      3.11 o
  -1  -5   8       72.24       63.62      4.00 o
   0  -5   8      110.23      103.66      4.84 o
   1  -5   8        4.67        5.35      2.95 o
   2  -5   8       69.05       83.37     13.71 o
   3  -5   8      111.48      111.55      9.34 o
   4  -5   8       13.81       16.65      3.78 o
  -6  -4   8       22.51       24.28      5.32 o
  -5  -4   8       38.99       35.99      3.67 o
  -4  -4   8      121.21      120.96      4.97 o
  -3  -4   8      342.18      363.33     12.96 o
  -2  -4   8      127.69      127.15     10.83 o
  -1  -4   8       22.20       24.69      3.64 o
   0  -4   8      206.32      203.58      6.15 o
   1  -4   8       66.86       64.69      3.45 o
   2  -4   8       37.22       33.66      3.77 o
   3  -4   8      419.73      415.44     12.56 o
   4  -4   8       26.19       27.03     11.74 o
  -6  -3   8       50.07       64.70     10.43 o
  -5  -3   8      184.14      171.72      7.97 o
  -4  -3   8       33.63       42.00      3.35 o
  -3  -3   8       87.66       82.46      4.99 o
  -2  -3   8      425.92      422.30     12.65 o
  -1  -3   8      197.52      187.49      5.34 o
   0  -3   8      450.56      462.52     11.09 o
   1  -3   8       41.56       44.85      3.73 o
   2  -3   8       24.13       29.20      3.38 o
   3  -3   8        0.61        0.23      2.64 o
   4  -3   8      115.07      116.71      5.61 o
   5  -3   8       41.53       47.82      5.05 o
  -6  -2   8       16.68       27.81      4.72 o
  -5  -2   8      183.34      187.39      8.54 o
  -4  -2   8      120.20      123.04      5.22 o
  -3  -2   8      175.68      160.57      5.79 o
  -2  -2   8      198.67      212.16      6.81 o
  -1  -2   8       96.25       85.97      3.99 o
   0  -2   8        0.61        6.74     12.48 o
   1  -2   8       37.04       49.35      7.61 o
   2  -2   8      285.44      272.44      8.65 o
   3  -2   8       75.89       81.71      5.39 o
   4  -2   8       71.25       66.11      4.27 o
   5  -2   8       77.69       82.45      3.82 o
   6  -2   8       28.36       34.78      5.11 o
  -6  -1   8       51.55       48.12      4.30 o
  -5  -1   8      135.74      152.59     10.61 o
  -4  -1   8       60.78       54.57     10.57 o
  -3  -1   8      128.04      139.84      5.48 o
  -2  -1   8       26.82       27.96      3.73 o
  -1  -1   8       10.98       15.53      1.97 o
   0  -1   8        3.92        8.10      1.84 o
   1  -1   8      256.53      268.32      8.21 o
   2  -1   8      289.58      279.88      6.79 o
   3  -1   8      103.49      105.16      4.78 o
   4  -1   8       99.41      106.07      5.73 o
   5  -1   8      102.81      122.56      4.57 o
   6  -1   8       74.30       79.24      5.13 o
  -6   0   8       44.23       45.68      3.97 o
  -5   0   8       81.46       83.83     13.49 o
  -4   0   8       32.91       35.10      5.26 o
  -3   0   8      154.38      150.83      4.80 o
  -2   0   8      287.52      270.55      7.59 o
  -1   0   8      312.17      401.39      9.82 o
   0   0   8       44.69       47.45      3.55 o
   1   0   8      180.09      170.30      4.98 o
   2   0   8      278.29      286.84      7.09 o
   3   0   8      508.74      489.21     10.66 o
   4   0   8      467.95      474.89     12.41 o
   5   0   8       84.89       79.66      4.32 o
   6   0   8       31.52       35.54      5.19 o
  -6   1   8        8.55        7.62      7.67 o
  -5   1   8       95.69       84.41      5.60 o
  -4   1   8      373.47      379.64     10.96 o
  -3   1   8      277.38      275.62      7.63 o
  -2   1   8        9.39       12.53      2.65 o
  -1   1   8      414.56      426.01     11.28 o
   0   1   8      336.86      309.20      9.05 o
   1   1   8      345.68      348.47     13.55 o
   2   1   8      481.51      471.91     12.36 o
   3   1   8      222.15      208.70      7.54 o
   4   1   8      195.84      190.54      6.85 o
   5   1   8        6.38        5.32      4.24 o
   6   1   8       56.47       51.71      9.55 o
   7   1   8        1.12        3.03      2.67 o
  -6   2   8       52.69       71.09      6.74 o
  -5   2   8       11.17       14.37      3.59 o
  -4   2   8      147.06      145.39      7.72 o
  -3   2   8      325.70      340.76     10.06 o
  -2   2   8      113.28      109.36      4.09 o
  -1   2   8      570.73      553.61     15.91 o
   0   2   8      194.99      186.75      7.07 o
   1   2   8       11.61        7.11      4.84 o
   2   2   8       29.79       36.60      6.38 o
   3   2   8      279.04      305.12      8.65 o
   4   2   8       30.02       30.82      3.77 o
   5   2   8       74.60       76.01      4.19 o
   6   2   8      123.23      117.73      8.86 o
   7   2   8        2.50       10.90      4.45 o
  -5   3   8       41.15       35.60      3.64 o
  -4   3   8       77.71       87.28      4.72 o
  -3   3   8      106.01      111.92      4.29 o
  -2   3   8       23.53       25.89      4.24 o
  -1   3   8       19.79       19.52      2.97 o
   0   3   8       12.45       15.73      6.80 o
   1   3   8      102.90       96.86      6.30 o
   2   3   8       15.86       15.84      4.71 o
   3   3   8      341.29      318.55      9.92 o
   4   3   8       34.27       33.69      2.96 o
   5   3   8      298.46      288.11      9.48 o
   6   3   8      185.25      203.75      8.72 o
   7   3   8       69.67       73.59      5.83 o
  -5   4   8       66.60       67.55      4.82 o
  -4   4   8       41.37       41.63      5.12 o
  -3   4   8       12.00       15.13      2.99 o
  -2   4   8       43.03       44.66      4.04 o
  -1   4   8       26.57       16.56      4.13 o
   0   4   8       44.33       51.56      4.51 o
   1   4   8      525.61      526.99     21.28 o
   2   4   8      713.13      755.90     41.98 o
   3   4   8      353.47      367.16     18.66 o
   4   4   8      278.25      282.52      8.67 o
   5   4   8      156.49      160.06      6.35 o
   6   4   8      117.75      121.28      7.88 o
   7   4   8       67.96       71.58      6.51 o
  -5   5   8       18.84       32.85     13.05 o
  -4   5   8       23.83       21.60      2.75 o
  -3   5   8       86.27       85.49      4.39 o
  -2   5   8      296.62      276.09      9.76 o
  -1   5   8       74.81       82.40      5.02 o
   0   5   8       71.02       79.39      5.52 o
   1   5   8      360.33      364.68     19.74 o
   2   5   8      367.03      364.78     28.38 o
   3   5   8      402.88      402.94     13.98 o
   4   5   8      431.61      430.87     12.42 o
   5   5   8       53.10       54.65     13.45 o
   6   5   8        0.20        5.63      2.48 o
   7   5   8       18.69       21.18      3.02 o
  -4   6   8       53.30       61.89      6.62 o
  -3   6   8       21.71       29.11      3.70 o
  -2   6   8      129.48      127.96      7.42 o
  -1   6   8       48.86       48.63      3.59 o
   0   6   8      123.51      116.08      6.52 o
   1   6   8      275.44      268.61     15.04 o
   2   6   8        9.65        0.46      3.27 o
   3   6   8       15.70       22.44      4.36 o
   4   6   8      127.03      125.32      5.26 o
   5   6   8      122.06      130.10      8.87 o
   6   6   8        2.58        1.97      2.06 o
   7   6   8       37.12       35.05      2.88 o
  -3   7   8       17.63       14.78      5.61 o
  -2   7   8       50.06       56.90      4.28 o
  -1   7   8       22.96       26.00      3.68 o
   0   7   8        8.82        8.47      2.96 o
   1   7   8       11.04       23.92     11.37 o
   2   7   8       51.17       32.51      6.43 o
   3   7   8       40.20       44.10      4.26 o
   4   7   8       52.75       49.16      4.37 o
   5   7   8      130.65      123.33      7.90 o
   6   7   8       56.10       53.75      6.48 o
   7   7   8       30.29       30.48      4.12 o
  -2   8   8        2.21        6.67      3.88 o
  -1   8   8       19.56       18.83      4.09 o
   0   8   8       84.16       77.97      5.10 o
   1   8   8        0.70        3.21      5.10 o
   2   8   8      160.36      165.73     36.41 o
   3   8   8      216.24      217.95      9.44 o
   4   8   8       55.16       60.83      4.85 o
   5   8   8       78.92       80.21      4.75 o
   6   8   8      154.40      153.18     11.96 o
  -1   9   8       30.88       34.37      4.90 o
   0   9   8      125.23      124.35      6.55 o
   1   9   8       51.22       50.47     12.31 o
   2   9   8      135.26      158.92     20.38 o
   3   9   8      119.17      113.42      6.82 o
   4   9   8       33.22       35.20      7.35 o
   5   9   8       33.50       44.12      9.96 o
   6   9   8       41.11       42.07      4.81 o
   0  10   8        6.55        5.51      2.34 o
   1  10   8       36.12       40.31     13.32 o
   2  10   8       72.15       65.42    190.11 o
   3  10   8       44.22       48.38      5.45 o
   4  10   8       17.97       18.88      6.62 o
   5  10   8       11.60       18.30      5.80 o
  -4  -7   9       42.63       41.74     11.94 o
  -3  -7   9       57.02       67.78      8.03 o
  -2  -7   9       51.92       51.10      5.13 o
  -1  -7   9       14.45       19.23      7.92 o
   0  -7   9       38.51       51.52      5.91 o
   1  -7   9        1.22        4.64      4.39 o
  -5  -6   9        6.76       20.51    117.70 o
  -4  -6   9       32.89       33.07      6.12 o
  -3  -6   9       27.04       33.53    166.88 o
  -2  -6   9       58.44       57.46      6.23 o
  -1  -6   9       21.87       28.79      5.49 o
   0  -6   9       30.49       41.86      8.43 o
   1  -6   9        0.39        6.37      4.68 o
   2  -6   9        6.41       17.86      8.37 o
  -5  -5   9       25.67       26.27      8.66 o
  -4  -5   9       47.71       28.22      4.62 o
  -3  -5   9       10.29        7.32      4.04 o
  -2  -5   9        0.22        7.33      4.12 o
  -1  -5   9      216.16      217.07      8.05 o
   0  -5   9      173.33      167.79      6.07 o
   1  -5   9       38.27       43.67      9.97 o
   2  -5   9       59.80       49.72      6.93 o
   3  -5   9       14.41       16.90      4.93 o
  -6  -4   9        8.58       40.64     10.89 o
  -5  -4   9       12.98       15.95      9.62 o
  -4  -4   9       84.93      106.93      5.49 o
  -3  -4   9      276.30      271.08     11.49 o
  -2  -4   9      121.64      126.67      6.77 o
  -1  -4   9      167.19      164.41      5.79 o
   0  -4   9      141.53      131.52      6.76 o
   1  -4   9       61.73       59.86      6.25 o
   2  -4   9      145.56      153.53      7.16 o
   3  -4   9       49.87       57.16     14.91 o
   4  -4   9       13.74       13.32      5.79 o
  -6  -3   9       66.79       79.31      6.92 o
  -5  -3   9      126.38      124.49     10.71 o
  -4  -3   9       56.08       64.08      4.11 o
  -3  -3   9      189.57      187.21      6.40 o
  -2  -3   9      388.27      387.68     11.72 o
  -1  -3   9       26.38       27.33      2.66 o
   0  -3   9      135.37      123.50      6.81 o
   1  -3   9      125.58      116.27      4.71 o
   2  -3   9       29.50       29.77      4.55 o
   3  -3   9        5.57       12.59      4.79 o
   4  -3   9       44.08       43.95      4.14 o
   5  -3   9        3.22        4.20      3.25 o
  -6  -2   9       36.81       42.54      6.44 o
  -5  -2   9      128.73      131.25      6.52 o
  -4  -2   9       13.89       12.35      2.33 o
  -3  -2   9      137.66      145.74      5.41 o
  -2  -2   9      285.64      279.41      8.86 o
  -1  -2   9       86.05       83.81      3.93 o
   0  -2   9        1.14        1.57      2.22 o
   1  -2   9       53.36       52.14      3.62 o
   2  -2   9        9.80       12.24      6.53 o
   3  -2   9        9.86        9.67      3.64 o
   4  -2   9      113.90      122.16      5.76 o
   5  -2   9       38.14       39.17      4.08 o
  -6  -1   9        2.09        5.31      4.41 o
  -5  -1   9       50.73       54.57      7.01 o
  -4  -1   9       42.37       41.30      3.56 o
  -3  -1   9      211.14      223.21      7.51 o
  -2  -1   9       51.73       42.54      4.38 o
  -1  -1   9      120.63      120.18      3.91 o
   0  -1   9       20.20       14.14      2.54 o
   1  -1   9      211.10      193.01      5.55 o
   2  -1   9       88.09       89.97      6.34 o
   3  -1   9      149.20      138.32      4.59 o
   4  -1   9      190.11      176.57      6.18 o
   5  -1   9       48.36       52.55      4.56 o
   6  -1   9       37.58       40.39      4.71 o
  -6   0   9       15.45       10.39      3.88 o
  -5   0   9       33.73       38.01      4.71 o
  -4   0   9       56.34       54.93      7.58 o
  -3   0   9       73.92       65.40      4.51 o
  -2   0   9      279.71      290.70      9.61 o
  -1   0   9      863.15     1008.64     28.01 o
   0   0   9      845.41      808.68     19.55 o
   1   0   9      207.78      219.17      7.48 o
   2   0   9       79.17       66.26      5.33 o
   3   0   9       75.92       70.51      4.52 o
   4   0   9      101.42      108.05      5.10 o
   5   0   9      113.02      105.32      5.11 o
   6   0   9       53.78       38.50      4.05 o
  -6   1   9       20.27       23.14      8.27 o
  -5   1   9       38.92       35.35      4.88 o
  -4   1   9      441.66      417.92     13.02 o
  -3   1   9      343.61      353.98     11.45 o
  -2   1   9      163.14      188.55      7.68 o
  -1   1   9      531.72      552.61     21.33 o
   0   1   9      162.25      152.68      9.08 o
   1   1   9       87.17       80.39      4.60 o
   2   1   9      408.15      399.96     12.08 o
   3   1   9       49.85       50.98      3.35 o
   4   1   9        8.96       23.24      6.80 o
   5   1   9       70.56       62.28      4.39 o
   6   1   9       59.32       53.68      4.69 o
  -5   2   9       34.61       37.66      4.29 o
  -4   2   9      198.49      190.07      7.68 o
  -3   2   9      194.68      200.42      6.61 o
  -2   2   9       54.82       64.27      4.82 o
  -1   2   9      365.96      373.79     13.46 o
   0   2   9       11.52       11.37      3.58 o
   1   2   9       23.23       23.61      4.18 o
   2   2   9       14.83        9.91      3.80 o
   3   2   9      239.01      238.88      8.50 o
   4   2   9        2.95        9.25      2.92 o
   5   2   9       41.14       52.79      3.69 o
   6   2   9       98.73      100.20      5.39 o
   7   2   9       19.20       19.55      5.83 o
  -5   3   9       22.93       34.84      4.40 o
  -4   3   9       26.96       29.50      6.71 o
  -3   3   9       30.97       35.92      4.65 o
  -2   3   9      237.85      241.14      7.74 o
  -1   3   9       40.25       33.48      4.44 o
   0   3   9        4.90        4.83      2.96 o
   1   3   9       58.44       46.58     10.58 o
   2   3   9        0.49        4.29      4.45 o
   3   3   9      358.23      366.21     13.67 o
   4   3   9      279.58      263.85      8.94 o
   5   3   9      143.26      127.68      5.40 o
   6   3   9       72.43       89.31      7.35 o
   7   3   9       30.75       31.47      5.00 o
  -5   4   9       15.83       15.00      4.19 o
  -4   4   9       83.01       95.74      5.30 o
  -3   4   9       25.13       21.48      3.13 o
  -2   4   9      187.09      187.90      8.54 o
  -1   4   9        9.59       20.57      9.85 o
   0   4   9      427.96      412.41     12.85 o
   1   4   9      380.67      405.49     24.38 o
   2   4   9      209.95      222.26     17.03 o
   3   4   9       94.79       95.49     16.02 o
   4   4   9      283.36      277.61     14.78 o
   5   4   9      163.99      156.32      6.24 o
   6   4   9       25.81       27.70      4.47 o
   7   4   9       66.28       71.11      6.09 o
  -4   5   9       32.26       41.13      5.85 o
  -3   5   9      154.40      168.01      7.14 o
  -2   5   9      284.72      296.85     13.85 o
  -1   5   9      167.82      152.41      6.41 o
   0   5   9      304.58      319.24     12.66 o
   1   5   9      206.93      199.22      9.92 o
   2   5   9        0.54        5.25      6.85 o
   3   5   9      145.50      126.01      8.54 o
   4   5   9      110.87      117.74      5.99 o
   5   5   9       73.09       74.94      4.51 o
   6   5   9       35.71       29.96      5.59 o
   7   5   9       51.48       46.20      3.50 o
  -4   6   9       25.42       44.03     20.91 o
  -3   6   9       95.79      105.20     10.11 o
  -2   6   9      101.10      116.20      6.55 o
  -1   6   9        1.77        3.50      2.57 o
   0   6   9      117.34      111.68      6.44 o
   1   6   9       87.72      102.65     10.14 o
   2   6   9        3.53        3.88      3.98 o
   3   6   9       53.57       53.35      5.14 o
   4   6   9       15.90       12.90      4.63 o
   5   6   9       41.54       47.04      3.61 o
   6   6   9       55.32       54.41      5.00 o
   7   6   9       61.78       61.19      4.17 o
  -3   7   9        4.71        4.53      4.23 o
  -2   7   9       32.96       30.97      3.86 o
  -1   7   9       10.20       14.35      6.46 o
   0   7   9       13.68       23.65      5.27 o
   1   7   9       10.71        4.65      2.60 o
   2   7   9      361.32      379.48     29.42 o
   3   7   9       11.12       17.85      3.70 o
   4   7   9       79.70       84.71     10.46 o
   5   7   9       76.94       72.32      5.14 o
   6   7   9       23.63       24.60      7.73 o
   7   7   9       51.56       63.95      5.28 o
  -2   8   9        6.51       14.18      3.30 o
  -1   8   9      140.77      140.87      6.39 o
   0   8   9        3.61        2.61      4.22 o
   1   8   9        0.47        5.69      4.53 o
   2   8   9      223.41      246.34     16.48 o
   3   8   9      101.88      105.05     10.20 o
   4   8   9      105.02      103.34      7.63 o
   5   8   9      116.95      119.43      6.33 o
   6   8   9       36.33       33.33      8.38 o
  -1   9   9       72.36       82.04      7.65 o
   0   9   9       75.95       84.36     12.03 o
   1   9   9       90.24       72.60      7.46 o
   2   9   9       13.23       18.63      4.53 o
   3   9   9       53.85       55.04      5.65 o
   4   9   9       25.74       25.24     16.70 o
   5   9   9       72.70       89.94      6.35 o
   1  10   9       30.58       10.86      6.24 o
   2  10   9       27.21       28.84      6.00 o
   3  10   9        1.50        6.13      3.27 o
   4  10   9       40.69       52.40     10.15 o
  -2  -7  10        0.20        6.16      6.75 o
  -1  -7  10       42.78       58.37      9.81 o
  -4  -6  10       16.49       15.35     11.38 o
  -3  -6  10       32.41       41.83     15.51 o
  -2  -6  10        3.61        3.31      4.51 o
  -1  -6  10       91.63       89.43      9.38 o
   0  -6  10        1.47        4.76      5.02 o
   1  -6  10       16.90       22.89      5.88 o
  -5  -5  10        9.00        7.51      4.85 o
  -4  -5  10       56.38       74.32     61.18 o
  -3  -5  10        1.76        5.29      5.47 o
  -2  -5  10       77.73       96.99      6.43 o
  -1  -5  10       27.38       38.10     10.60 o
   0  -5  10       75.18       70.25      4.13 o
   1  -5  10       72.44       83.33      7.52 o
   2  -5  10       70.31       68.07      5.69 o
   3  -5  10       19.73       14.63      5.39 o
  -5  -4  10       20.12       38.43      6.18 o
  -4  -4  10        7.66       18.73      8.08 o
  -3  -4  10      130.66      113.70      7.97 o
  -2  -4  10      267.11      281.99     11.95 o
  -1  -4  10       89.85       87.05      5.38 o
   0  -4  10      173.09      174.64      8.32 o
   1  -4  10       20.09       23.98      3.42 o
   2  -4  10       55.64       52.06      4.65 o
   3  -4  10       51.40       57.07      5.24 o
   4  -4  10       19.43       26.12      7.82 o
  -5  -3  10       84.71       75.67      6.24 o
  -4  -3  10        3.76        7.45      3.62 o
  -3  -3  10      283.40      299.39      9.43 o
  -2  -3  10       54.62       57.61      4.84 o
  -1  -3  10      171.10      176.54     12.31 o
   0  -3  10       72.12       73.29      4.61 o
   1  -3  10      154.50      143.83      6.05 o
   2  -3  10        0.46       10.84      4.48 o
   3  -3  10       29.97       31.64      4.21 o
   4  -3  10       72.14       58.43      6.44 o
  -6  -2  10       31.32       41.33      9.20 o
  -5  -2  10       43.58       48.00      6.50 o
  -4  -2  10       25.41       35.37      8.79 o
  -3  -2  10       27.38       32.86      5.10 o
  -2  -2  10       11.45       12.76      7.88 o
  -1  -2  10       76.72       78.66      5.88 o
   0  -2  10      280.07      288.54      9.05 o
   1  -2  10      247.57      230.71     13.10 o
   2  -2  10       10.30       10.26      3.34 o
   3  -2  10       15.84       14.08      3.47 o
   4  -2  10       29.28       44.94      4.34 o
   5  -2  10       16.83       13.95      3.60 o
  -6  -1  10        6.15       15.29      6.24 o
  -5  -1  10        1.10       12.50      6.26 o
  -4  -1  10       50.88       55.70      4.72 o
  -3  -1  10      184.72      196.82      7.22 o
  -2  -1  10      142.83      160.87      7.60 o
  -1  -1  10       36.07       38.56      5.31 o
   0  -1  10      255.15      242.06      8.91 o
   1  -1  10       59.94       62.95      3.80 o
   2  -1  10      341.79      348.17     12.47 o
   3  -1  10       89.46       90.07      3.97 o
   4  -1  10       23.78       23.29      2.95 o
   5  -1  10       16.13       13.63      2.61 o
  -6   0  10       20.07       32.29     13.55 o
  -5   0  10       37.82       36.10      4.62 o
  -4   0  10       45.86       44.48      3.33 o
  -3   0  10       86.41       85.23      5.40 o
  -2   0  10      182.13      190.19      8.14 o
  -1   0  10     1052.08     1090.25     37.60 o
   0   0  10       28.82       36.91      3.91 o
   1   0  10      421.60      406.32     12.60 o
   2   0  10      117.95      117.99      6.39 o
   3   0  10       43.01       49.14      3.29 o
   4   0  10       73.82       75.17      4.38 o
   5   0  10       38.97       54.66     14.45 o
   6   0  10       23.93       34.01      5.59 o
  -5   1  10       52.27       49.58      5.74 o
  -4   1  10      235.13      232.69      8.06 o
  -3   1  10       15.80       11.43      2.64 o
  -2   1  10      444.76      435.13     12.95 o
  -1   1  10      943.50      960.25     30.52 o
   0   1  10       10.58        6.44      3.59 o
   1   1  10      289.14      264.84     10.22 o
   2   1  10       27.35       45.55      4.68 o
   3   1  10      104.31       94.46      4.47 o
   4   1  10       12.90       15.37      2.33 o
   5   1  10      117.73      114.92      5.06 o
   6   1  10       43.51       42.67      5.12 o
  -5   2  10        5.24        7.85      6.22 o
  -4   2  10      226.95      228.81      8.56 o
  -3   2  10       11.35       12.49      3.58 o
  -2   2  10      153.56      156.86      6.43 o
  -1   2  10       13.60       14.23      4.93 o
   0   2  10      549.86      530.97     16.88 o
   1   2  10        2.59        8.69      3.59 o
   2   2  10      162.40      166.43      7.94 o
   3   2  10      143.12      136.23      6.76 o
   4   2  10        3.44        8.55      5.28 o
   5   2  10      103.23      100.01      4.59 o
   6   2  10       36.73       38.56      4.11 o
  -5   3  10        0.87        4.94      4.06 o
  -4   3  10        0.52        6.21      3.46 o
  -3   3  10       74.36       72.24      4.51 o
  -2   3  10       99.65      107.74      6.62 o
  -1   3  10       43.51       41.61      6.09 o
   0   3  10      832.29      800.37     29.14 o
   1   3  10      222.19      225.34     13.99 o
   2   3  10        0.81        6.39      3.78 o
   3   3  10       84.35       91.94      5.62 o
   4   3  10       76.21       71.48      4.96 o
   5   3  10       29.79       39.03      7.39 o
   6   3  10       46.20       37.08      4.09 o
   7   3  10       52.50       56.42      6.89 o
  -4   4  10       15.36       12.02      2.88 o
  -3   4  10      212.38      203.05      7.79 o
  -2   4  10      199.65      202.58      6.68 o
  -1   4  10       17.96       27.51      3.75 o
   0   4  10      156.75      153.37      6.48 o
   1   4  10      685.29      695.62     30.68 o
   2   4  10       31.85       27.10      6.30 o
   3   4  10      213.11      199.03     16.26 o
   4   4  10       25.10       21.79      5.07 o
   5   4  10       14.41       16.59      7.71 o
   6   4  10       34.92       32.40      4.78 o
   7   4  10       91.73       87.63      7.09 o
  -4   5  10       30.04       37.53      4.45 o
  -3   5  10       84.32       94.05      7.75 o
  -2   5  10      242.06      236.56      9.77 o
  -1   5  10      124.79      119.93      6.51 o
   0   5  10      353.53      344.95     13.28 o
   1   5  10       47.50       45.28      5.48 o
   2   5  10      248.66      247.28     12.25 o
   3   5  10       70.97       73.59     11.77 o
   4   5  10       74.06       73.36      4.27 o
   5   5  10       67.37       79.70      4.40 o
   6   5  10       18.55       19.75      3.05 o
   7   5  10       46.54       45.56      3.89 o
  -3   6  10       58.30       52.93      6.25 o
  -2   6  10       25.21       29.57      6.97 o
  -1   6  10      141.75      152.51      8.60 o
   0   6  10      128.65      127.45     11.79 o
   1   6  10       16.64       11.18      5.33 o
   2   6  10      166.49      167.61     10.28 o
   3   6  10        0.76        3.03      4.06 o
   4   6  10      190.27      188.17      8.03 o
   5   6  10       33.29       32.57      9.45 o
   6   6  10       34.48       43.75      4.96 o
  -3   7  10       17.03       11.67      4.00 o
  -2   7  10        3.42        6.90      3.00 o
  -1   7  10       92.37       79.98      5.11 o
   0   7  10        0.28        1.47      2.69 o
   1   7  10      329.42      308.71     15.24 o
   2   7  10       17.87       17.19      3.70 o
   3   7  10        2.71        2.32      3.19 o
   4   7  10       50.75       65.24      5.52 o
   5   7  10       38.05       36.53      8.24 o
   6   7  10       38.76       42.69      7.06 o
  -2   8  10       64.83       60.43      5.37 o
  -1   8  10       79.08       76.49      5.44 o
   0   8  10        7.72       11.69      3.02 o
   1   8  10       79.05       80.75      7.11 o
   2   8  10       81.73       89.96      8.76 o
   3   8  10        9.27       15.43      4.57 o
   4   8  10       24.04       24.98      6.09 o
   5   8  10       81.43       88.97      5.66 o
   6   8  10       29.90       31.12      3.23 o
  -1   9  10       28.81       38.66     11.15 o
   0   9  10       52.41       63.44      8.97 o
   1   9  10       21.55       25.36      5.82 o
   2   9  10       96.87      115.72     23.09 o
   3   9  10        6.17        3.73      5.02 o
   4   9  10       43.27       48.36      7.93 o
   5   9  10       12.24        6.14      2.98 o
   1  10  10       28.70       36.18      7.03 o
   2  10  10        0.74        9.73     18.46 o
   3  10  10      121.67      113.89      8.65 o
   4  10  10       13.06        8.25      4.10 o
  -3  -6  11        3.73        1.47      4.78 o
  -2  -6  11      125.18      133.33      8.29 o
  -1  -6  11       13.74        5.74      4.77 o
   0  -6  11       29.15       49.15      7.01 o
  -4  -5  11        4.81       10.10      5.01 o
  -3  -5  11       39.52       59.05      6.67 o
  -2  -5  11        0.31       11.10      6.20 o
  -1  -5  11       82.54       81.45      8.14 o
   0  -5  11       41.54       53.81      7.60 o
   1  -5  11       34.22       22.88      5.05 o
   2  -5  11       47.90       39.66      6.49 o
  -5  -4  11        5.78        7.81      3.77 o
  -4  -4  11       40.59       40.27      5.23 o
  -3  -4  11      151.82      171.55      9.68 o
  -2  -4  11        4.62        8.20      4.45 o
  -1  -4  11       71.93       81.86      4.74 o
   0  -4  11      130.45      141.75      7.02 o
   1  -4  11       98.37       96.64      6.70 o
   2  -4  11       30.31       20.64      4.11 o
   3  -4  11       71.40       75.99      5.88 o
  -5  -3  11        0.23       11.24      8.68 o
  -4  -3  11       17.70       28.19      6.37 o
  -3  -3  11      160.32      172.28      5.85 o
  -2  -3  11      152.82      159.64     10.29 o
  -1  -3  11        0.49        0.44      2.09 o
   0  -3  11      213.71      208.17      7.62 o
   1  -3  11       41.53       39.64      3.60 o
   2  -3  11       33.09       26.99      3.96 o
   3  -3  11       91.11       95.90      6.33 o
   4  -3  11       60.80       54.24      4.57 o
  -5  -2  11       43.75       44.23      5.63 o
  -4  -2  11       10.73       21.19      3.50 o
  -3  -2  11       23.46       28.42      7.18 o
  -2  -2  11       13.21       19.58      2.82 o
  -1  -2  11      176.52      178.10      5.66 o
   0  -2  11       32.78       39.52      6.24 o
   1  -2  11      179.56      172.66      8.17 o
   2  -2  11      111.31      109.04      7.75 o
   3  -2  11        3.07        3.09      2.64 o
   4  -2  11       31.50       28.30      4.20 o
  -5  -1  11        5.59       19.21      8.37 o
  -4  -1  11       39.82       42.30      4.66 o
  -3  -1  11        1.61        5.63      3.25 o
  -2  -1  11       74.46       60.98      5.31 o
  -1  -1  11      762.41      770.34     34.84 o
   0  -1  11       10.80       11.97      6.64 o
   1  -1  11      194.08      187.00      8.95 o
   2  -1  11       36.60       41.80      3.86 o
   3  -1  11       86.36       91.40      4.41 o
   4  -1  11       19.17       20.97      3.31 o
   5  -1  11       23.81       25.51      3.84 o
  -5   0  11       23.84       30.50      4.43 o
  -4   0  11      136.36      121.99      5.54 o
  -3   0  11        2.35       14.94      4.21 o
  -2   0  11      291.91      322.52     12.38 o
  -1   0  11        7.83       15.86     10.12 o
   0   0  11      387.86      377.05     11.92 o
   1   0  11      249.67      240.65      9.07 o
   2   0  11       44.40       46.80      5.15 o
   3   0  11      145.58      142.96      6.56 o
   4   0  11       42.97       35.58      3.06 o
   5   0  11       64.15       55.95      9.63 o
  -5   1  11       54.94       48.63      6.91 o
  -4   1  11       37.17       27.58      3.00 o
  -3   1  11        9.93       13.73      5.08 o
  -2   1  11      244.99      266.32     10.91 o
  -1   1  11        1.76        2.41      3.09 o
   0   1  11      452.62      446.50     12.00 o
   1   1  11      361.07      364.55     10.81 o
   2   1  11      296.20      284.30     12.39 o
   3   1  11       24.34       31.09      4.23 o
   4   1  11       51.05       57.05      5.81 o
   5   1  11      105.81      101.40      5.02 o
   6   1  11        0.31        4.62      3.16 o
  -5   2  11        7.05        5.91      3.97 o
  -4   2  11       21.44       30.81      6.48 o
  -3   2  11      137.22      125.70     10.16 o
  -2   2  11       97.92       88.93      8.10 o
  -1   2  11      123.93      117.42      6.19 o
   0   2  11        9.87       14.89      3.52 o
   1   2  11      214.59      217.23      9.10 o
   2   2  11      342.96      323.30     11.94 o
   3   2  11      183.55      166.76      8.30 o
   4   2  11        2.95        8.29      4.48 o
   5   2  11       30.02       32.46      5.37 o
   6   2  11        0.22        5.28      5.16 o
  -5   3  11        7.55       10.79      4.73 o
  -4   3  11        5.41        6.01      2.58 o
  -3   3  11       26.53       29.44      4.64 o
  -2   3  11       45.34       37.40      5.48 o
  -1   3  11      166.11      160.22      8.22 o
   0   3  11      869.63      850.67     35.83 o
   1   3  11        6.85       14.45      5.40 o
   2   3  11       39.46       43.79      7.14 o
   3   3  11      163.97      151.00      8.64 o
   4   3  11        2.92       10.34      3.79 o
   5   3  11       16.77       18.77      3.34 o
   6   3  11       52.73       57.82      8.41 o
  -4   4  11       15.97       26.91      4.73 o
  -3   4  11      119.92      110.17      6.30 o
  -2   4  11       30.41       32.94      5.88 o
  -1   4  11       63.68       64.83      5.20 o
   0   4  11      638.56      649.36     24.98 o
   1   4  11       10.81       18.14     13.96 o
   2   4  11      244.19      248.55     12.83 o
   3   4  11       21.38       25.21      2.99 o
   4   4  11      168.93      157.52      7.77 o
   5   4  11       13.18       18.86      3.27 o
   6   4  11       68.57       74.31      4.54 o
  -4   5  11       17.54       29.12      4.82 o
  -3   5  11       88.40       99.33      6.46 o
  -2   5  11        3.79        8.89      3.66 o
  -1   5  11      204.43      209.73     18.03 o
   0   5  11       26.09       29.56      7.20 o
   1   5  11      412.43      408.51     14.57 o
   2   5  11      142.92      135.77      8.69 o
   3   5  11       17.28       11.51      6.06 o
   4   5  11      229.35      255.39     11.42 o
   5   5  11       17.32       22.76      5.31 o
   6   5  11       36.79       42.31      6.20 o
  -3   6  11       12.71       17.36      3.96 o
  -2   6  11       74.37       74.78      8.63 o
  -1   6  11      110.12      120.11      8.93 o
   0   6  11       11.30        7.21      2.99 o
   1   6  11      474.65      473.23     16.83 o
   2   6  11       45.78       48.26      4.28 o
   3   6  11       34.00       43.96     11.97 o
   4   6  11       30.51       27.38      3.90 o
   5   6  11       15.97       11.39      3.66 o
   6   6  11       20.37       28.26      2.64 o
  -2   7  11       99.05       91.51      6.71 o
  -1   7  11       10.26       17.80     10.09 o
   0   7  11       20.29       21.48      4.33 o
   1   7  11       73.33       72.04      6.08 o
   2   7  11      180.32      164.76      9.57 o
   3   7  11        1.98        2.60      3.54 o
   4   7  11       18.72       12.75      6.66 o
   5   7  11        3.26        0.75      3.13 o
   6   7  11        6.60        8.53      3.16 o
  -1   8  11      108.54      105.87      6.70 o
   0   8  11       18.28       18.22      3.36 o
   1   8  11       18.52       23.47      5.61 o
   2   8  11        3.84        2.48      3.84 o
   3   8  11       49.79       56.80      6.65 o
   4   8  11       63.26       72.40     10.50 o
   5   8  11       30.66       36.84      4.74 o
   0   9  11       72.49       70.91      6.71 o
   1   9  11       64.22       65.76     11.09 o
   2   9  11        2.93        4.03      5.56 o
   3   9  11      126.83      121.49      8.02 o
   4   9  11        5.30        8.62      2.59 o
   5   9  11       72.65       74.02      6.35 o
   2  10  11       75.74       61.36     38.63 o
   3  10  11       14.52       17.81     12.58 o
  -3  -5  12       17.09       11.17      9.92 o
  -2  -5  12       35.57       25.31      8.81 o
  -1  -5  12        6.97       12.23     10.12 o
   0  -5  12       11.05       13.42      7.00 o
   1  -5  12       25.10       18.24      4.74 o
  -4  -4  12       55.05       72.06      7.57 o
  -3  -4  12       32.26       39.10     10.14 o
  -2  -4  12        4.13        9.81      4.27 o
  -1  -4  12       78.78       76.60      5.87 o
   0  -4  12       46.78       55.74      7.93 o
   1  -4  12       15.90       19.81      6.42 o
   2  -4  12      113.58      112.77     22.91 o
  -4  -3  12       27.55       26.27      8.67 o
  -3  -3  12       40.98       44.06      8.57 o
  -2  -3  12        2.83       11.95      2.56 o
  -1  -3  12      320.42      304.15     14.60 o
   0  -3  12       66.83       81.97      5.95 o
   1  -3  12       36.15       33.47      3.58 o
   2  -3  12        3.70       11.51      5.83 o
   3  -3  12      106.24      101.18      8.81 o
  -5  -2  12       36.48       44.61      9.66 o
  -4  -2  12      102.42       94.81      6.55 o
  -3  -2  12        3.36        6.82      2.87 o
  -2  -2  12       74.39       74.20      4.55 o
  -1  -2  12        3.01        8.70      8.58 o
   0  -2  12       53.50       60.53      7.66 o
   1  -2  12      235.29      248.79     11.53 o
   2  -2  12        0.34        8.51      4.77 o
   3  -2  12       20.67       18.47      3.72 o
   4  -2  12       27.28       23.43      3.93 o
  -5  -1  12       36.43       50.82      8.46 o
  -4  -1  12       14.99       19.66      8.31 o
  -3  -1  12        1.56        4.20      3.63 o
  -2  -1  12      240.73      225.69     13.32 o
  -1  -1  12       42.42       54.27      7.46 o
   0  -1  12       40.35       49.51      5.08 o
   1  -1  12       94.14       99.77      4.31 o
   2  -1  12       98.80       93.26      4.99 o
   3  -1  12       24.06       21.04      5.15 o
   4  -1  12       37.18       35.63      4.06 o
   5  -1  12       74.43       82.63      6.42 o
  -5   0  12       28.04       25.43      5.96 o
  -4   0  12        0.25        3.78      4.78 o
  -3   0  12       58.91       67.47      6.35 o
  -2   0  12      146.66      160.60      8.85 o
  -1   0  12       37.22       30.03      4.25 o
   0   0  12       15.56       15.05      5.04 o
   1   0  12       74.15       83.98      6.16 o
   2   0  12      228.92      228.19      8.29 o
   3   0  12      155.79      159.98     13.73 o
   4   0  12       77.69       77.47      7.75 o
   5   0  12      153.39      145.54     10.08 o
  -5   1  12       66.55       51.35      6.04 o
  -4   1  12       26.84       22.82      3.08 o
  -3   1  12        6.21       15.14      4.61 o
  -2   1  12       34.59       36.08     10.90 o
  -1   1  12      129.84      113.16     12.41 o
   0   1  12      366.14      371.16     13.93 o
   1   1  12      172.81      174.08      8.81 o
   2   1  12      205.71      201.27      9.97 o
   3   1  12       95.75       82.34      4.16 o
   4   1  12       54.36       68.92      4.73 o
   5   1  12       28.70       29.19      4.39 o
  -4   2  12       49.38       48.56      4.83 o
  -3   2  12       64.67       74.55      6.19 o
  -2   2  12       30.86       36.40      4.34 o
  -1   2  12      113.20      108.55     10.17 o
   0   2  12      421.22      414.55     18.43 o
   1   2  12       10.03        6.35      3.49 o
   2   2  12      244.22      244.14     12.21 o
   3   2  12       27.68       23.32     11.37 o
   4   2  12       35.91       41.94      4.51 o
   5   2  12        1.57        1.78      2.81 o
   6   2  12        9.66       10.98     12.55 o
  -4   3  12       36.33       31.35      3.86 o
  -3   3  12       86.17       74.75      5.35 o
  -2   3  12       34.61       23.31      2.86 o
  -1   3  12      109.61      116.99      6.29 o
   0   3  12       89.38       78.58      7.71 o
   1   3  12       42.45       53.46      8.94 o
   2   3  12      121.07      126.27      7.69 o
   3   3  12       11.70       17.65      2.94 o
   4   3  12       49.21       50.98      4.59 o
   5   3  12       23.05       27.11      4.71 o
   6   3  12       45.36       61.70      6.24 o
  -4   4  12        6.95        3.77      3.22 o
  -3   4  12       28.34       36.00     10.55 o
  -2   4  12       11.55       19.29      6.71 o
  -1   4  12       66.90       74.38      8.71 o
   0   4  12        4.31        6.48      5.32 o
   1   4  12      354.52      355.27     17.74 o
   2   4  12      139.37      133.11      7.84 o
   3   4  12      161.90      174.51      8.79 o
   4   4  12      110.32      103.96      6.97 o
   5   4  12       33.35       27.91      5.13 o
   6   4  12       99.76       99.87      6.41 o
  -3   5  12       17.56       36.86      8.47 o
  -2   5  12      120.77      105.94     12.36 o
  -1   5  12       49.17       49.09      6.37 o
   0   5  12       37.32       25.60      3.73 o
   1   5  12      134.64      130.63      8.04 o
   2   5  12      242.43      239.31     13.09 o
   3   5  12      263.30      249.69     13.91 o
   4   5  12      125.94      115.15      8.72 o
   5   5  12       11.33        7.51      3.14 o
   6   5  12       37.21       31.99      4.15 o
  -3   6  12       11.64       17.05      4.65 o
  -2   6  12       31.99       24.09      3.30 o
  -1   6  12       91.71       82.28      9.07 o
   0   6  12      229.57      226.35     11.30 o
   1   6  12      139.78      131.78      7.92 o
   2   6  12        1.80        4.85      3.05 o
   3   6  12       40.75       29.17      4.73 o
   4   6  12       62.27       70.31      9.63 o
   5   6  12        7.53        9.87      7.63 o
   6   6  12        2.12        4.77      3.82 o
  -2   7  12       27.52       44.08      5.80 o
  -1   7  12        2.50        7.29      3.45 o
   0   7  12       21.66       14.41      4.46 o
   1   7  12      227.13      235.82     19.50 o
   2   7  12        3.26        8.00      4.24 o
   3   7  12       17.86       25.75     16.30 o
   4   7  12       16.17       11.15      3.45 o
   5   7  12       22.04       21.44      4.22 o
   6   7  12        0.55        8.22     52.49 o
  -1   8  12        9.04       13.57      9.33 o
   0   8  12       10.24       29.05      6.27 o
   1   8  12       25.92       28.15      3.87 o
   2   8  12       99.07       83.55      9.52 o
   3   8  12       36.81       44.13      5.13 o
   4   8  12       15.11       10.45      4.41 o
   5   8  12       81.04       86.78      9.74 o
   0   9  12       38.61       26.57     17.22 o
   1   9  12        1.30       20.02      9.14 o
   2   9  12      183.66      165.93     10.84 o
   3   9  12       54.78       65.38      6.35 o
   4   9  12       14.53       10.56      4.84 o
  -1  -5  13       59.22       53.89     12.79 o
  -3  -4  13       24.44       38.96     13.43 o
  -2  -4  13       20.80       26.68     11.50 o
  -1  -4  13       22.14       22.24      6.08 o
   0  -4  13       17.93       18.11      4.04 o
   1  -4  13       56.50       43.51     10.42 o
  -4  -3  13       29.02       40.81     13.24 o
  -3  -3  13       35.44       48.43      6.35 o
  -2  -3  13      132.40      122.11     16.77 o
  -1  -3  13       14.52       16.38      6.56 o
   0  -3  13       71.68       65.00      6.58 o
   1  -3  13       14.58       13.06      4.07 o
   2  -3  13       17.53       29.05     15.09 o
   3  -3  13       22.96       27.80      8.70 o
  -4  -2  13        3.72        9.98      3.89 o
  -3  -2  13       65.36       72.54      6.80 o
  -2  -2  13      114.09      112.79      6.88 o
  -1  -2  13        0.42        6.16      3.43 o
   0  -2  13       17.10       34.86     11.01 o
   1  -2  13       10.55       14.31      9.19 o
   2  -2  13        4.14        4.56      3.89 o
   3  -2  13       21.42       15.93     11.38 o
  -4  -1  13       11.33       15.86      9.05 o
  -3  -1  13       14.58       25.42      7.57 o
  -2  -1  13       12.66       14.28      4.16 o
  -1  -1  13        0.94        8.19      4.33 o
   0  -1  13       43.83       57.72     14.34 o
   1  -1  13       31.26       26.90      5.07 o
   2  -1  13       47.98       50.85      4.84 o
   3  -1  13       39.09       28.90      6.10 o
   4  -1  13       51.90       45.41      5.80 o
  -4   0  13        5.85        6.13      3.52 o
  -3   0  13       39.23       50.75      6.53 o
  -2   0  13       31.78       40.13      6.51 o
  -1   0  13       42.49       54.06      4.70 o
   0   0  13      226.11      208.30      8.86 o
   1   0  13       36.38       29.14      7.26 o
   2   0  13      104.27      106.94      4.61 o
   3   0  13       42.49       50.76      5.42 o
   4   0  13      185.59      189.08     10.59 o
   5   0  13        9.64       21.23      9.14 o
  -4   1  13       76.07       77.28      5.57 o
  -3   1  13      103.39       91.58      6.57 o
  -2   1  13       12.76       18.63      5.03 o
  -1   1  13       63.87       49.05     11.21 o
   0   1  13       59.81       58.52      5.88 o
   1   1  13      198.44      195.88      9.45 o
   2   1  13      192.82      191.33     10.16 o
   3   1  13        6.88       16.58     45.71 o
   4   1  13       52.63       47.20      3.66 o
   5   1  13       13.92       20.68      3.68 o
  -4   2  13       69.25       86.54      5.89 o
  -3   2  13       30.05       26.60     25.29 o
  -2   2  13       58.92       61.62      7.54 o
  -1   2  13      241.00      225.71     11.00 o
   0   2  13       36.79       35.21      4.15 o
   1   2  13        5.79        2.19      2.98 o
   2   2  13      129.19      129.83      6.62 o
   3   2  13       34.41       43.80      4.44 o
   4   2  13        4.30       16.12      5.56 o
   5   2  13       49.42       45.03      4.22 o
  -4   3  13       22.76       20.15      5.55 o
  -3   3  13       13.88       19.88      6.42 o
  -2   3  13        6.06        4.12      3.34 o
  -1   3  13       72.96       63.86      5.24 o
   0   3  13        3.20       15.13     12.09 o
   1   3  13        4.22       13.57      4.43 o
   2   3  13       47.75       51.15      5.93 o
   3   3  13      144.09      132.72     19.00 o
   4   3  13       51.79       49.46      7.17 o
   5   3  13       40.32       42.96      5.81 o
  -3   4  13       18.08       18.88     12.24 o
  -2   4  13        0.20        1.56      3.38 o
  -1   4  13        9.88        5.64      3.04 o
   0   4  13      156.97      162.20      9.08 o
   1   4  13      220.31      209.68     11.09 o
   2   4  13       26.13       27.73      4.02 o
   3   4  13      152.13      154.15      7.91 o
   4   4  13      126.73      124.95     14.97 o
   5   4  13       28.40       31.60      3.36 o
   6   4  13       67.41       67.20      6.99 o
  -3   5  13       49.15       33.84      4.62 o
  -2   5  13       76.14       75.94      5.92 o
  -1   5  13       20.16       20.50      5.98 o
   0   5  13       54.17       57.65      4.97 o
   1   5  13      286.55      289.01     11.71 o
   2   5  13       46.23       52.05      8.38 o
   3   5  13      118.15      109.52      7.09 o
   4   5  13       66.32       76.68      6.28 o
   5   5  13       44.76       49.51      3.59 o
  -2   6  13       24.13       22.29      5.08 o
  -1   6  13       14.27       12.28      6.78 o
   0   6  13       69.74       64.45      6.04 o
   1   6  13       52.46       71.20     13.70 o
   2   6  13       27.11       24.85      3.50 o
   3   6  13       36.61       38.95      8.56 o
   4   6  13       12.27       12.22      3.46 o
   5   6  13       24.18       26.98      8.68 o
  -1   7  13        4.49       14.65      5.67 o
   0   7  13        4.98        7.74      3.74 o
   1   7  13        2.84        9.94      4.27 o
   2   7  13       29.67       48.29      7.21 o
   3   7  13       54.69       65.08      6.10 o
   4   7  13       42.89       39.85      4.14 o
   5   7  13        6.28        5.21      4.68 o
   0   8  13        0.57        8.12      4.39 o
   1   8  13       21.44       19.03      8.68 o
   2   8  13       44.75       41.25      5.01 o
   3   8  13       63.61       60.27      9.89 o
   4   8  13       74.59       75.86      7.54 o
   1   9  13       43.66       34.73     12.04 o
   2   9  13       55.45       46.49      9.17 o
   3   9  13       15.33       14.29      4.45 o
  -1  -4  14       48.10       43.76      4.88 o
  -3  -3  14       47.60       50.52      4.44 o
  -2  -3  14       27.59       31.82      4.39 o
  -1  -3  14       24.48       37.79      4.73 o
   0  -3  14       82.07       81.38     14.09 o
   1  -3  14        7.08       19.10     12.26 o
   2  -3  14        4.15       12.98      5.02 o
  -3  -2  14       62.18       54.01      6.36 o
  -2  -2  14       15.78       22.97      4.57 o
  -1  -2  14        0.41        2.59     11.05 o
   0  -2  14       76.80       75.99      9.77 o
   1  -2  14       17.50       17.36     10.99 o
   2  -2  14        1.44        6.31      4.89 o
   3  -2  14        2.82        8.58      4.58 o
  -3  -1  14       81.66       90.61      8.58 o
  -2  -1  14       10.73       15.09      6.08 o
  -1  -1  14        5.29       16.18      6.79 o
   0  -1  14        1.81        9.73      7.72 o
   1  -1  14       52.73       44.47      8.63 o
   2  -1  14       71.45       62.46      5.64 o
   3  -1  14        8.30       12.39      9.29 o
  -4   0  14       17.04       36.94     11.12 o
  -3   0  14       15.04       14.79      5.04 o
  -2   0  14       79.84      100.64     11.47 o
  -1   0  14      182.90      170.26      7.97 o
   0   0  14       46.06       46.81      4.10 o
   1   0  14       24.64       23.12      3.73 o
   2   0  14       31.20       22.99      2.89 o
   3   0  14       63.13       65.81     10.26 o
   4   0  14       19.78       23.69      4.45 o
  -4   1  14       34.26       31.18      7.06 o
  -3   1  14       49.52       42.47     55.48 o
  -2   1  14      113.55      120.67      8.44 o
  -1   1  14       89.06       81.30      6.14 o
   0   1  14       38.92       36.24      5.05 o
   1   1  14       43.28       41.34      7.92 o
   2   1  14       24.78       25.59      3.44 o
   3   1  14       22.40       24.09      5.55 o
   4   1  14       14.81       13.42      2.65 o
  -3   2  14       27.64       29.75      7.18 o
  -2   2  14       18.54       22.89      6.73 o
  -1   2  14       76.79       79.52      7.25 o
   0   2  14        1.11       14.35      9.96 o
   1   2  14       57.76       45.14      8.01 o
   2   2  14       57.65       65.47     15.41 o
   3   2  14        0.44        5.72      4.89 o
   4   2  14       40.70       49.70      4.79 o
   5   2  14       25.43       32.97      3.55 o
  -3   3  14       13.23       20.68      4.14 o
  -2   3  14        8.07       21.17     11.62 o
  -1   3  14       54.27       58.91      5.69 o
   0   3  14        4.10       16.82      5.25 o
   1   3  14       20.41       28.65     13.72 o
   2   3  14       42.89       48.19      5.40 o
   3   3  14       59.15       70.03      7.34 o
   4   3  14       20.17       26.20      4.37 o
   5   3  14       81.40       76.67      5.83 o
  -3   4  14       54.99       50.70      8.52 o
  -2   4  14        7.90        8.64      3.67 o
  -1   4  14        1.42        2.83      4.30 o
   0   4  14      125.75      121.99     36.65 o
   1   4  14       66.83       62.22      4.91 o
   2   4  14       36.29       36.75      6.87 o
   3   4  14      146.05      141.83      8.55 o
   4   4  14       11.90       16.06      7.12 o
   5   4  14       39.03       42.50      3.85 o
  -2   5  14       64.24       62.89      9.77 o
  -1   5  14       61.91       57.56      6.37 o
   0   5  14       43.71       51.22      4.64 o
   1   5  14       20.39       31.84     14.44 o
   2   5  14        4.81        6.42      7.09 o
   3   5  14       86.03       85.34     10.06 o
   4   5  14       89.99      112.96      9.56 o
   5   5  14        3.71        7.21      7.13 o
  -2   6  14       30.90       23.13      3.97 o
  -1   6  14       34.41       39.54      4.75 o
   0   6  14       19.97       19.94      9.00 o
   1   6  14       17.70       22.59      7.72 o
   2   6  14        0.36        7.79      8.68 o
   3   6  14       30.29       21.46      8.92 o
   4   6  14       42.62       38.03      4.26 o
   5   6  14       17.11       14.46      4.19 o
  -1   7  14        0.87        6.79      3.91 o
   0   7  14       29.37       27.47      4.76 o
   1   7  14       23.29       17.08      5.48 o
   2   7  14       25.49       25.47      4.53 o
   3   7  14       27.17       37.86      5.57 o
   4   7  14        5.03       11.99      7.15 o
   1   8  14       21.09       20.12      4.29 o
   2   8  14       74.35       59.70      7.53 o
   3   8  14       18.70       20.71      9.52 o
   4   8  14       30.54       44.77     12.10 o
  -2  -2  15        8.10       16.27     10.85 o
  -1  -2  15       17.60       26.55      9.03 o
   0  -2  15       98.80      104.17     11.70 o
   1  -2  15       15.79       13.84      7.94 o
  -3  -1  15       18.32       19.15      6.46 o
  -2  -1  15       73.55       86.99      7.88 o
  -1  -1  15        9.49       25.60      7.62 o
   0  -1  15       16.10       16.34      9.83 o
   1  -1  15       50.78       46.77      6.81 o
   2  -1  15        7.42       11.61     13.08 o
  -3   0  15       23.52       24.25      7.19 o
  -2   0  15       21.72       24.82      4.89 o
  -1   0  15      114.29      107.79      7.39 o
   0   0  15       18.97       16.56      4.71 o
   1   0  15       40.80       35.78      6.16 o
   2   0  15       61.99       58.30      4.31 o
   3   0  15        6.40        8.86      4.43 o
  -3   1  15       42.33       60.83      6.70 o
  -2   1  15       42.14       27.07      5.18 o
  -1   1  15       84.04       79.36      6.54 o
   0   1  15       18.48       15.18      3.64 o
   1   1  15       55.10       49.69      4.22 o
   2   1  15       48.63       49.43      4.76 o
   3   1  15        5.13        3.44      1.84 o
   4   1  15       42.88       47.98      6.56 o
  -3   2  15       26.85       27.01      4.15 o
  -2   2  15       75.38       74.86     10.10 o
  -1   2  15        8.98        4.91      4.90 o
   0   2  15        6.18       18.04      5.91 o
   1   2  15       86.48       84.41      6.52 o
   2   2  15       19.00       13.91      5.51 o
   3   2  15       25.00       21.06      4.82 o
   4   2  15       18.59       20.26      5.78 o
  -2   3  15       24.00       24.05      4.64 o
  -1   3  15      129.27      115.08      7.51 o
   0   3  15       32.79       33.66      7.26 o
   1   3  15       20.72       21.32      4.84 o
   2   3  15        2.48        4.56      3.40 o
   3   3  15       20.16       23.65      6.20 o
   4   3  15        6.17       12.23      5.82 o
  -2   4  15        7.80        8.75      3.49 o
  -1   4  15       58.48       52.94      4.87 o
   0   4  15       59.92       50.79      4.77 o
   1   4  15       26.45       26.02      6.22 o
   2   4  15       17.64        9.78      3.96 o
   3   4  15       41.04       44.47      7.99 o
   4   4  15        6.64        4.50      5.29 o
  -2   5  15       62.45       53.85      5.48 o
  -1   5  15        5.11       10.70      4.37 o
   0   5  15       93.78       85.79      5.72 o
   1   5  15        8.12       15.77      8.56 o
   2   5  15       17.05        7.64      4.89 o
   3   5  15      106.51      122.29     13.78 o
   4   5  15       10.21       13.61      9.79 o
  -1   6  15        6.29       13.22      4.77 o
   0   6  15       53.25       50.04      8.87 o
   1   6  15        4.71       13.17      3.49 o
   2   6  15       20.53       22.42      6.87 o
   3   6  15       45.90       47.34      5.80 o
   4   6  15        7.35       10.37      6.45 o
   0   7  15       10.90        8.34      4.44 o
   1   7  15       36.33       40.61      7.05 o
   2   7  15       27.45       33.57     11.27 o
   3   7  15        0.13        4.40      3.44 o
  -1  -1  16       16.40       22.86     11.87 o
   0  -1  16       16.52       20.09     20.60 o
   1  -1  16        8.94       14.98      5.74 o
  -2   0  16       54.24       50.40      5.12 o
  -1   0  16       11.76       17.87      5.14 o
   0   0  16        9.68       11.95      5.40 o
   1   0  16       83.01       78.22      4.36 o
   2   0  16       20.24       19.64      5.74 o
  -2   1  16       39.91       31.19     39.63 o
  -1   1  16       52.27       50.18      7.78 o
   0   1  16       28.89       28.65      5.12 o
   1   1  16      203.99      193.20     10.17 o
   2   1  16        5.95        4.32      4.90 o
   3   1  16       26.51       41.68      8.95 o
  -2   2  16       42.75       31.70      7.35 o
  -1   2  16       50.64       48.07      9.13 o
   0   2  16       10.81       17.13      5.29 o
   1   2  16       57.64       45.76      6.35 o
   2   2  16       35.34       43.76      6.89 o
   3   2  16       28.28       36.73      6.50 o
  -2   3  16       26.59       21.10      8.60 o
  -1   3  16       34.84       36.56      5.13 o
   0   3  16       78.58       95.54      6.24 o
   1   3  16        0.64       22.07      8.64 o
   2   3  16       21.35       21.13      8.68 o
   3   3  16       17.92       21.87      7.80 o
  -1   4  16        4.57       11.29     22.23 o
   0   4  16       89.80       84.48      7.81 o
   1   4  16        1.61        6.24      4.34 o
   2   4  16       16.22       16.19      4.77 o
   3   4  16       77.45       76.72      7.90 o
  -1   5  16       15.40       20.56     14.63 o
   0   5  16       34.85       38.95      5.08 o
   1   5  16       33.13       36.18      6.00 o
   2   5  16       76.15       72.18      6.46 o
   3   5  16       29.84       23.13      5.03 o
   0   6  16       50.46       51.34     10.67 o
   1   6  16       15.71       15.39      4.38 o
   2   6  16       74.23       80.24      7.04 o
   3   6  16        3.91        6.52      3.87 o
   0   1  17      149.84      177.73     10.79 o
   1   1  17       22.19        9.24      5.28 o
   0   2  17       38.00       40.22      5.06 o
   1   2  17       17.50       25.69      6.55 o
   2   2  17       12.78       14.06      6.81 o
   0   3  17        0.27        7.25     11.42 o
   1   3  17        6.56       15.21      5.72 o
   2   3  17       49.11       41.64      8.35 o
   0   4  17       32.51       31.16      5.41 o
   1   4  17        0.11        2.26      3.23 o
   2   4  17      180.21      187.99     12.07 o
 
